# Supplementary material for: Enhancing Large Language Models for Improved Accuracy and Safety in Medical Question Answering: Comparative Study
Source: JMIR Med Educ. 2025 Dec 2;11:e70190. doi: 10.2196/70190 (PMC12709156; doi:10.2196/70190)
Supplement: Multimedia Appendix 1 [file mededu_v11i1e70190_app1.zip]

Archive with 11 entries (11 files):
- bot.py
- create_knowledgebase.py
- gradio_web.py
- guardrails.py
- knowledgedb.py
- prompts.py
- README.txt
- requirments.txt
- search_api.py
- utils.py
- websites_white_list.json
