# Supplementary material for: Enhancing Large Language Models for Improved Accuracy and Safety in Medical Question Answering: Comparative Study
Source: JMIR Med Educ. 2025 Dec 2;11:e70190. doi: 10.2196/70190 (PMC12709156; doi:10.2196/70190)
Supplement: Multimedia Appendix 1 [file mededu_v11i1e70190_app1.zip › create_knowledgebase.py]

# pip install faiss-cpu sentence_transformers  tiktoken -i https://pypi.tuna.tsinghua.edu.cn/simple
from langchain.embeddings.openai import OpenAIEmbeddings
from langchain.text_splitter import CharacterTextSplitter
from langchain.vectorstores import FAISS
from langchain.document_loaders import TextLoader
from tqdm import tqdm
### python fass_create_knowledge.py


embeddings = OpenAIEmbeddings()# your embedding function
docs = []
docs_path = "./docs"
for doc in tqdm(os.listdir(docs_path)):
    if doc.endswith('.txt'):
        name = doc.split(".")[0]
        from langchain.document_loaders import TextLoader
        loader = TextLoader(f'{docs_path}/{doc}',encoding="utf-8")
        documents = loader.load()
        text_splitter = CharacterTextSplitter(chunk_size=2500, chunk_overlap=0,separator="\n\n")
        docs.extend(text_splitter.split_documents(documents))
vector_store = FAISS.from_documents(docs, embeddings)
vector_store.save_local('cache/dxy')


""" usage
vectorstore = FAISS.load_local('cache/dxy', embeddings,allow_dangerous_deserialization=True)
retriever = vectorstore.as_retriever(search_type="similarity", search_kwargs={"k": 5})
retrieved_contexts = retriever.invoke(your_query)
"""
