# Supplementary material for: Enhancing Large Language Models for Improved Accuracy and Safety in Medical Question Answering: Comparative Study
Source: JMIR Med Educ. 2025 Dec 2;11:e70190. doi: 10.2196/70190 (PMC12709156; doi:10.2196/70190)
Supplement: Multimedia Appendix 1 [file mededu_v11i1e70190_app1.zip › README.txt]

# 1. Configure the environment
pip install -r requirments  

# 2. usage
python  gradio_web.py


# explanation

```
create_knowlage.py   --- Build local database
knowladge.py  --- Call local database
search_api.py  --- Web search
white_list.json --- Websites for Web search
guardrails.py  --- Safety check
prompts.py; --- Prompts for every step

utilts.py;bot.py --- Necessary function files


Note: This code uses OpenAI models as an example; other models can be used similarly.
