# Supplementary material for: Enhancing Large Language Models for Improved Accuracy and Safety in Medical Question Answering: Comparative Study
Source: JMIR Med Educ. 2025 Dec 2;11:e70190. doi: 10.2196/70190 (PMC12709156; doi:10.2196/70190)
Supplement: Multimedia Appendix 1 [file mededu_v11i1e70190_app1.zip › websites_white_list.json]

[
    "https://www.ncbi.nlm.nih.gov",
    "https://www.mayoclinic.org",
    "https://kidshealth.org",
    "https://www.webmd.com",
    "https://my.clevelandclinic.org",
    "https://www.healthline.com",
    "https://www.medicalnewstoday.com",
    "https://medlineplus.gov",
    "https://www.cdc.gov",
    "https://www.nhs.uk",
    "https://www.drugs.com",
    "https://www.healthychildren.org",
    "https://pubmed.ncbi.nlm.nih.gov",
    "https://www.seattlechildrens.org",
    "https://myhealth.alberta.ca",
    "https://www.stanfordchildrens.org",
    "https://www.uptodate.com",
    "https://emedicine.medscape.com",
    "https://www.frontiersin.org",
    "https://www.aao.org",
    "https://www.nationwidechildrens.org",
    "https://www.aoa.org",
    "https://www.mountsinai.org",
    "https://www.sciencedirect.com",
    "https://www.goodrx.com",
    "https://www.researchgate.net",
    "https://raisingchildren.net.au",
    "https://www.rch.org.au",
    "https://www.nhsinform.scot",
    "https://www.aafp.org",
    "https://dailymed.nlm.nih.gov",
    "https://reference.medscape.com",
    "https://www.rxlist.com",
    "https://www.gilead.com",
    "https://www.cedars-sinai.org",
    "https://www.betterhealth.vic.gov.au",
    "https://www.allaboutvision.com",
    "https://kideyedoc.com",
    "https://www.childrenshospital.org",
    "https://clinicaltrials.gov",
    "https://www.cancercenter.com",
    "https://go.drugbank.com",
    "https://www.lancastergeneralhealth.org",
    "https://journals.lww.com",
    "https://www.ijpsonline.com",
    "https://www.rxwiki.com",
    "https://aasldpubs.onlinelibrary.wiley.com",
    "https://pags.com",
    "https://www.downtowneyes.com",
    "https://www.hopkinsallchildrens.org",
    "https://stanfordhealthcare.org",
    "https://www.urmc.rochester.edu",
    "https://www.science.gov",
    "https://eyewiki.aao.org",
    "https://caringforkids.cps.ca",
    "https://www.optometrists.org",
    "https://www.hopkinsmedicine.org",
    "https://www.nei.nih.gov",
    "https://www.in.gov",
    "https://worldwidescience.org",
    "https://www.academia.edu",
    "https://www.hindawi.com",
    "https://www.villacarissabali.com",
    "https://apm.amegroups.com",
    "https://www.spandidos-publications.com",
    "https://thischangedmypractice.com",
    "https://anthc.org",
    "https://www.aph.gov.au",
    "https://allpeds.com",
    "https://www.health.ny.gov",
    "https://www.rxabbvie.com",
    "https://health.osu.edu",
    "https://www.insightvisioncenter.com",
    "https://journals.sagepub.com",
    "https://blog.cincinnatichildrens.org",
    "https://healthcare.utah.edu",
    "https://www.mykidsvision.org",
    "https://www.health.com",
    "https://www.nytimes.com",
    "https://www.opti-care.com",
    "https://www.eonvisioncare.com",
    "https://milwaukeemom.com",
    "https://blog.eyeconic.com",
    "https://abc13.com",
    "https://myastheniagravisnews.com",
    "https://www.consultant360.com",
    "https://evidencebasedbirth.com",
    "https://www.marchofdimes.org",
    "https://www.lauracrawley.com",
    "https://www.thepediatric.com",
    "https://asia.nikkei.com",
    "https://www.completeeyecare.net",
    "https://news.ycombinator.com",
    "https://www.instyle.com",
    "https://skinkraft.com",
    "https://www.health.harvard.edu",
    "https://files.eric.ed.gov",
    "https://www.goodtherapy.org",
    "https://www.mvschools.org",
    "https://betterhealthwhileaging.net",
    "https://www.versusarthritis.org",
    "https://www.niddk.nih.gov",
    "https://www.adventhealth.com",
    "http://conditions.health.qld.gov.au",
    "https://hackaday.com",
    "https://www.thriveap.com",
    "https://www.lykachiang.com",
    "http://nhgolfassociation.org",
    "https://www.verywellfamily.com",
    "https://webeye.ophth.uiowa.edu",
    "https://newsnetwork.mayoclinic.org",
    "https://shileyeye.ucsd.edu",
    "https://www.chop.edu",
    "https://www.prevention.com",
    "https://www.goodreads.com",
    "https://www.visioncenter.org",
    "https://www.warbyparker.com",
    "https://www.nature.com",
    "https://iovs.arvojournals.org",
    "https://aapos.org",
    "https://www.momjunction.com",
    "https://www.ajronline.org",
    "https://geiselmed.dartmouth.edu",
    "https://moffitt.org",
    "https://www.uofmhealth.org",
    "https://www.pennmedicine.org",
    "https://www.helpguide.org",
    "https://wexnermedical.osu.edu",
    "https://sleepeducation.org",
    "https://www.sciencedaily.com",
    "https://www.visio-net.com",
    "https://www.griswoldhomecare.com",
    "https://cataractcoach.com",
    "https://www.ucihealth.org",
    "https://www.agingcare.com",
    "https://indianexpress.com",
    "https://www.formulate.co",
    "https://greatist.com",
    "https://static.aminer.org",
    "https://www.amazon.com",
    "https://www.vision-and-eye-health.com",
    "https://www.nvisioncenters.com",
    "http://www.greenwicheye.com",
    "https://www.ophthalmologytimes.com",
    "https://www.sweye.com",
    "https://www.asrs.org",
    "https://www.dfweyes.com",
    "https://www.reviewofophthalmology.com",
    "https://www.calendar-canada.ca",
    "https://wecarepeds.com",
    "https://www.practo.com",
    "https://dan.org",
    "https://www.singlecare.com",
    "https://www.medicines.org.uk",
    "http://www.differencebetween.net",
    "https://www.iodine.com",
    "https://www.ucsfhealth.org",
    "https://www.exeterlaboratory.com",
    "https://erj.ersjournals.com",
    "https://myhealth.ucsd.edu",
    "https://www.karger.com",
    "https://www.diffen.com",
    "https://www.cancer.gov",
    "https://www.cancer.net",
    "https://des.az.gov",
    "https://www.childwelfare.gov",
    "https://support.google.com",
    "https://aafa.org",
    "https://www.uclahealth.org",
    "https://www.zyrtec.com",
    "https://acaai.org",
    "https://www.talktomira.com",
    "https://www.nicerx.com",
    "https://assets.researchsquare.com",
    "https://patents.google.com",
    "https://www.hopkinsarthritis.org",
    "https://dokumen.pub",
    "https://www.medicoverhospitals.in",
    "https://www.yashodahospitals.com",
    "https://wellonapharma.com",
    "https://tria999enniaria.com",
    "https://www.gmedication.com",
    "https://mountnittany.org",
    "https://apps.who.int",
    "https://www.tga.gov.au",
    "https://pubs.acs.org",
    "https://www.moodandmind.com",
    "https://www.cphi-online.com",
    "https://vdp.atlas-medical.com",
    "https://www.medicinenet.com",
    "https://qamg.pma.com.pa",
    "https://www.zxek.net",
    "https://www.ismp.org",
    "https://www.cancertherapyadvisor.com",
    "https://www.tenethealth.com",
    "https://onlinelibrary.wiley.com",
    "https://www.peacehealth.org",
    "https://elifesciences.org",
    "https://www.choice.com.au",
    "https://www.frommers.com",
    "https://worldtravelprotection.com",
    "https://cmjournal.biomedcentral.com",
    "https://www.researchsquare.com",
    "https://pubs.rsc.org",
    "https://www.sandiegofamily.com",
    "https://epi.dph.ncdhhs.gov",
    "https://www.pdr.net",
    "https://www.choosingwisely.org",
    "https://www.fredhutch.org",
    "https://www.parents.com",
    "https://www.pampers.com",
    "https://www.choa.org",
    "https://www.fda.gov",
    "https://academic.oup.com",
    "https://www.immunize.org",
    "https://ebn.bmj.com",
    "https://www.healthvermont.gov",
    "https://www.acupuncturetoday.com",
    "https://scholarworks.montana.edu",
    "http://extension.msstate.edu",
    "https://www.revenue.wi.gov",
    "https://dor.sd.gov",
    "https://www.nj.gov",
    "https://oklahoma.gov",
    "https://liverfoundation.org",
    "https://thenourishedchild.com",
    "https://www.canada.ca",
    "https://link.springer.com",
    "http://btc.montana.edu",
    "https://nineplanets.org",
    "https://www.madison.k12.wi.us",
    "https://usamriid.health.mil",
    "http://repository.poltekkes-kaltim.ac.id",
    "https://osf.io",
    "https://www.aaaai.org",
    "https://www.rush.edu",
    "https://www.yalemedicine.org",
    "https://online.epocrates.com",
    "https://www.bakerpediatrics.com",
    "https://vicks.com",
    "https://www.airprofessionalsnj.com",
    "https://www.apollopharmacy.in",
    "https://www.hhs.gov",
    "https://www.healthinaging.org",
    "https://www.cvs.com",
    "https://www.hrsa.gov",
    "https://pedemmorsels.com",
    "https://potomacpediatrics.com",
    "https://bmcinfectdis.biomedcentral.com",
    "https://www.who.int",
    "https://www.cancer.org",
    "https://pubs.rsna.org"
    "https://medlineplus.gov",
    "https://www.health.harvard.edu/",
    "https://www.moh.gov.sg",
    "https://www.betterhealth.vic.gov.au",
    "https://my.clevelandclinic.org/health",
    "https://www.hhs.gov",
    "https://www.healthdirect.gov.au",
    "https://www.informedhealth.org",
    "https://www.nhsinform.scot",
    "https://www.nhs.uk",
    "https://historyofvaccines.org",
    "https://kidshealth.org",
    "https://lookafteryoureyes.org",
    "https://www.afar.org/learn",
    "https://www.nia.nih.gov/health",
    "https://www.childrenshospital.org",
    "https://www.cafhs.sa.gov.au",
    "https://www.childrenscolorado.org",
    "https://familydoctor.org",
    "https://www.mchlibrary.org",
    "https://www.cochranelibrary.com",
    "https://www.nice.org.uk",
    "https://www.nihr.ac.uk",
    "https://www.sign.ac.uk",
    "https://www.healthevidence.org",
    "https://www.thecommunityguide.org",
    "https://s4be.cochrane.org",
    "https://www.acponline.org",
    "https://ama-assn.org",
    "https://www.cancer.org",
    "https://www.breastcancer.org",
    "https://www.cancerresearchuk.org",
    "https://cancerquest.org",
    "https://www.mdanderson.org",
    "https://www.medscape.com/oncology",
    "https://www.cancer.gov",
    "https://oncologypro.esmo.org",
    "https://www.oncolink.org",
    "https://nationalcenter.preventblindness.org",
    "https://novel.utah.edu",
    "https://www.ophthalmologytimes.com",
    "https://www.aboutkidshealth.ca",
    "https://www.aap.org",
    "https://www.childrenshospital.org",
    "https://www.cdc.gov/parents",
    "https://www.cafhs.sa.gov.au",
    "https://www.chop.edu",
    "https://www.medscape.com/pediatrics",
    "https://www.aacap.org",
    "https://www.aad.org",
    "https://www.bad.org.uk",
    "https://dermnetnz.org",
    "https://www.heart.org",
    "https://www.bhf.org.uk",
    "https://www.corience.org",
    "https://www.heartandstroke.ca",
    "https://www.medscape.com/cardiology",
    "https://ctsurgerypatients.org",
    "https://www.jacc.org",
   
]
