# Supplementary material for: Enhancing Large Language Models for Improved Accuracy and Safety in Medical Question Answering: Comparative Study
Source: JMIR Med Educ. 2025 Dec 2;11:e70190. doi: 10.2196/70190 (PMC12709156; doi:10.2196/70190)
Supplement: Multimedia Appendix 2 [file mededu_v11i1e70190_app2.xlsx]

## Sheet: Sheet1
id	question	text
1	How can a diagnosis of Huntington's disease be made clinically?	Diagnosis can be made clinically in a patient with motor and or cognitive and behavioral disturbances with a parent diagnosed with HD and can be confirmed by DNA determination. In those patients who are at-risk for the disease, pre-manifest diagnosis can determine if they carry the gene. There is no cure for the disease, and affected patients tend to be entirely dependent on their caregiver as th…
2	How do fibroblast growth factors (Fgf) influence ectodermal differentiation towards the neural crest and neural tube route?	Ectodermal differentiation towards the neural crest and neural tube route correlates with protein members of fibroblast growth factors (Fgf) which acts to modulate Bmp proteins (bone morphogenic proteins) simultaneously negatively. [1] At the same time, expression of Bmp and Wnt signals blocks FGF signals on ectodermal cells and permits it to continue towards a non-neural ectodermal lineage, incl…
3	How do keratinocytes regulate their own activation during wound closure?	In an autocrine and paracrine fashion, keratinocytes produce signals that regulate more keratinocyte activation and stimulate other cell types (fibroblasts) during wound closure. IL-1 increases keratinocyte migration and proliferation, activate nearby fibroblasts, increases KGF (keratinocyte growth factor). TNF-α acts similarly to IL-1 and activates the FGF (fibroblast growth factor) pathway. TGF…
4	How do opioids act presynaptically to produce an analgesic effect?	Opioids act both presynaptically and postsynaptically to produce an analgesic effect. Presynaptically, opioids block calcium channels on nociceptive afferent nerves to inhibit the release of neurotransmitters such as substance P and glutamate, which contribute to nociception. Postsynaptically, opioids open potassium channels, which hyperpolarize cell membranes, increasing the required action pote…
5	How do patients typically recognize that others share their thoughts and feelings?	Universality: Patients realize that others exist who share similar thoughts, feelings, and issues.
6	How do peer interactions contribute to the development of prosocial skills in children?	These peer interactions begin the foundation of prosocial skills with others. As children coordinate their actions in response to another child and share feelings, they become aware that other children have thoughts and feelings. For example, if a child falls from the monkey bars, another child may cry to an adult. The observant child is now aware that the other child is hurting and needs assista…
7	How does alanine affect sodium movements across the mucosal border of rabbit ileum?	The sodium-alanine interaction in rabbit ileum. Effect of alanine on sodium fluxes. The interaction between Na transfer and alanine transfer across the mucosal border of rabbit ileum has been studied further by examining the effect of alanine on Na movement. Studies on strips of mucosa treated with ouabain showed that net Na movements against a Na concentration difference could be caused by a con…
8	How does echium oil compare to rapeseed oil in improving barramundi's response to disease?	Echium oil is better than rapeseed oil in improving the response of barramundi to a disease challenge. Pathogen infection stimulates the fatty acid (FA) metabolism and the production of pro-inflammatory derivatives of FA. Barramundi, Lates calcarifer, was fed on a diet rich in preformed long-chain (⩾C20) polyunsaturated fatty acids (LC-PUFA) from fish oil (FO), to compare with diets containing hi…
9	How does parental body build influence the rate of growth in their offspring?	Parental body build and developmental progress in the offspring. Children selected for study according to the body build of their parents were found to differ in rate of growth and in timing of osseous development. Boys and girls with large-chested parents were taller and heavier during the growing period and were more advanced in skeletal development than offspring of narrow-chested parents.
10	How does smooth muscle differ from skeletal muscle in terms of voluntary and involuntary control?	Smooth muscle differs from skeletal muscle in a variety of ways, perhaps the most important being its ability to be contracted and controlled involuntarily. The nervous system can use smooth muscle to tightly regulate many of the body's subsystems for life with no thought from the user. A person does not need to think about their blood pressure for it to adapt to increasing oxygen demands from ex…
11	How does sodium butyrate affect human breast carcinoma cell lines that express the estrogen receptor?	Sodium butyrate induces differentiation in breast cancer cell lines expressing the estrogen receptor. Addition of sodium butyrate (NaB) to 6 cultured human breast carcinoma cell lines results in a dose and time-dependent growth inhibition. Kinetic evidence, related to the growth of a minority cell population which decreases in size with time of exposure, is presented to indicate that the NaB effe…
12	How does the microfluidic assay measure the ability of glioblastoma cells to migrate and proliferate?	A microfluidic cell-migration assay for the prediction of progression-free survival and recurrence time of patients with glioblastoma. Clinical scores, molecular markers and cellular phenotypes have been used to predict the clinical outcomes of patients with glioblastoma. However, their clinical use has been hampered by confounders such as patient co-morbidities, by the tumoral heterogeneity of m…
13	How does the morphology of bulk heterojunctions (BHJs) influence the performance of organic solar cells (OSCs)?	Fullerene derivative induced morphology of bulk heterojunction blends: PIPCP:PC<sub>61</sub>BM. The performance of organic solar cells (OSCs) depends crucially on the morphology in bulk heterojunctions (BHJs), including the degree of crystallinity of the polymer and the amount of each material phase: aggregated donor, aggregated acceptor, and molecular mixed donor : acceptor phase. In this paper,…
14	How does the removal of mandibular gland secretion affect queen attractiveness in honey bees?	Queen honey bee attractiveness as related to mandibular gland secretion. The termination of mandibular gland secretion by gland removal in living mated queen honey bees (Apis mellifera L.) caused approximately 85 percent loss of queen attractiveness to worker bees. The secretion of attractants in virgin queens increased with age. Old virgins were as attractive as mated queens. A rapid assay for q…
15	How does the sucrose content in the diet affect weight gain and diabetes incidence in New Zealand Obese mice?	Diet dependence of diabetes in the New Zealand Obese (NZO) mouse: total fat, but not fat quality or sucrose accelerates and aggravates diabetes. Obesity and diabetes in mice can be modified by dietary variables. Here we systematically analysed the effect of the sucrose and fat content and of the fat quality in New Zealand Obese mice, a mouse model of the metabolic syndrome. Male NZO mice fed a se…
16	How does thyroid hormone (TH) induce stanniocalcin 1 (STC1) expression in human cells?	Stanniocalcin 1 induction by thyroid hormone depends on thyroid hormone receptor β and phosphatidylinositol 3-kinase activation. Thyroid hormone (TH) mediated changes in gene expression were thought to be primarily initiated by the nuclear TH receptor (TR) binding to a thyroid hormone response element in the promoter of target genes. A recently described extranuclear mechanism of TH action consis…
17	How is psychiatry perceived by other medical professionals and the general public?	Talking about stigma towards mental health professionals with psychiatry trainees: a movie club approach. Psychiatry as a discipline is often perceived as 'different' by other medical professionals as much as by a common man. This perception of 'difference' may give rise to stigma both towards mental illness and to mental health professionals. Mental health professionals are thus both recipients …
18	How is the diagnosis of MWS typically confirmed?	The diagnosis of MWS is usually confirmed with endoscopy. There is only a split of the mucosa near the GE junction. The average tear is about 2-4 cm in length and most patients have only one tear. the tear is just beneath the GE junction on the lesser curvature.
19	How is the virus primarily transmitted between individuals?	The virus's transmission mode is mainly through infected individuals' respiratory droplets. [4] SARS-CoV-2 invades its host cells by binding its viral spike (S) protein - constituted of S1 and S2 spike glycoprotein subunits and located on its surface, to the human angiotensin-converting enzyme 2 (ACE2) receptors expressed on the surface epithelium of various organs and transmembrane protease, ser…
20	How many Americans are exposed to potentially harmful workplace noise yearly according to the CDC?	According to the Centers for Disease Control (CDC), approximately 22 million Americans are exposed to potentially harmful workplace noise yearly. The extent of noise-related hearing damage depends on the volume and the duration of exposure. The Occupational Safety and Health Administration (OSHA) mandates that employers establish a hearing conservation program if noise exposure exceeds 85 decibel…
21	How many cases of primary bronchial cancer were studied in the lobar distribution analysis?	Bronchial carcinoma. Lobar distribution of lesions in 250 cases. In a study of the lobar distribution of tumors in 250 consecutive cases of primary bronchial cancer, it was noted that 130 of the tumors originated in the upper lobes, 11 in the right middle lobe, and 49 in the lower lobes. Some 40 arose in the main bronchi, and most of the remainder were either "hilar" or unspecified in anatomic lo…
22	What activities are most associated with hamstring injuries?	Hamstring injuries mostly occur while players are running or sprinting. These groups of muscles are particularly susceptible to injury due to their anatomic arrangement. Also, their mechanism of action over two joints (knee and hip) that occur together with opposing effects on the hamstring length makes them vulnerable to injury. Also, their key role in deceleration while walking, running, and ma…
23	What advances in oncological therapy have contributed to the increase in cancer patients with persistent pain?	Mechanisms of chronification and potential addiction in tumor pain : Comparison with non-tumor pain - A review of the literature]. Due to advances in oncological therapy options and increasing survival rates, the number of cancer patients with persistant pain, who are in need of analgesic therapy has increased. It has been proven that biopsychosocial mechanisms exist in patients with persistant n…
24	What age groups are primarily affected by acute bacterial prostatitis?	Acute bacterial prostatitis typically affects men aged 20 to 40 years and over 60. Symptoms are generally acute and include urinary frequency, perineal pain, and dysuria. The urine will be infected, and there will usually be systemic symptoms such as fever, malaise, chills, and muscle aches. Many patients will have difficulty in urination or even urinary retention. Patients doing intermittent cat…
25	What anatomical structure does the posterior tibial nerve represent in relation to the tibial nerve?	The posterior tibial nerve describes the distal end of the tibial nerve as it passes around the medial malleolus in the tarsal tunnel. Anatomically, the structure is a continuation its parent tibial nerve in a specific region of the distal extremity and does not represent a branch of the tibial nerve or a distinct structure. Accordingly, some texts will refer to it as the tibial nerve. Moreover, …
26	What are corneal mucous plaques commonly associated with?	Corneal mucous plaques are most commonly associated with dry eye syndrome. They are made of a collection of mucin, corneal epithelial cell debris admixed with dust particles and foreign bodies. This activity describes the evaluation and management of corneal mucous plaques and highlights the role of the interprofessional team in the care of patients with this condition.
27	What are corneal mucous plaques composed of?	Corneal mucous plaques are a collection of mucus, epithelial cells, lipid, and proteinaceous debris, which are firmly adhered to the underlying corneal epithelium. The mucous plaques can be translucent to opaque, multiple or single, small or large patterns that can involve more than one half the corneal surface. [2]
28	What are developmental milestones and why are they important in assessing a child's growth?	Developmental milestones are markers of a child’s development from infancy on into childhood. They are used to help determine if a child is undergoing typical development versus if a child has delayed in a given area or over multiple areas in the process of aging development. Milestones are categorized into social/emotional, gross and fine motor, language, and cognitive. This activity highlights …
29	What are developmental milestones in child maturation?	Developmental milestones are a set of goals or markers that a child is expected to achieve during maturation. They are categorized into 5 domains: gross motor, fine motor, language, cognitive, and social-emotional and behavioral. Understanding and identifying the developmental milestones can help the provider more adeptly recognize delayed development, facilitating earlier interventions and impro…
30	What are distal radius fractures commonly known as?	Distal radius fractures, commonly known as a wrist fracture, are defined by the involvement of the metaphysis of the distal radius. In younger patients, they are commonly associated with high-energy mechanisms, and in older patients, they more frequently occur with lower energy mechanisms or falls. They can result in significant morbidity if left untreated. Treatment can involve both non-operativ…
31	What are isoprostanes (IsoPs) and how are they formed in vivo?	A circular toxicity approach to isoprostanes: From markers of oxidative stress, to epidemiological warning systems and agents of aquatic toxicity. Isoprostanes (IsoPs) are a class of oxidation products naturally formed in vivo that are indicative of endogenous oxidative stress. In individuals with chronic and oxidative stress related diseases, IsoPs are increased to pathological levels. Since the…
32	What are liposomes and who first described them?	Liposome technology for industrial purposes. Liposomes, spherical vesicles consisting of one or more phospholipid bilayers, were first described in the mid 60s by Bangham and coworkers. Since then, liposomes have made their way to the market. Today, numerous lab scale but only a few large-scale techniques are available. However, a lot of these methods have serious limitations in terms of entrapme…
33	What are Lisfranc injuries, and what do they involve?	Lisfranc injuries describe a broad spectrum of foot injuries involving the Lisfranc (tarsometatarsal) joint complex. Injuries to this area include sprain, subluxation, joint widening with or without a fracture, dislocation, and crush injury. The condition varies in severity and typically results from trauma, such as from sports activities, falls, and motor vehicular crashes. Lisfranc joint injuri…
34	What are luminophores and how do they emit light?	Luminophores are substances that emit light. In ECL, luminophores attain a high-energy state induced by electron transfer over the surface of an electrode via an oxidation-reduction reaction. The excited luminophores emit light as photons while returning to the ground state. [1] Luminophores can be used as labels for biomolecules; the biomolecules can be detected and quantified by measuring the a…
35	What are milk polar lipids and why are they important for human health?	Ultra-high-performance liquid chromatography-ion trap mass spectrometry characterisation of milk polar lipids from dairy cows fed different diets. Milk polar lipids are an important class of biologically active species for human health and for improving the physical functionality of food ingredients. Milk polar lipids from 144 multiparous Holstein-Friesian dairy cows fed different diets were anal…
36	What are some common neurotology disorders of the inner ear mentioned in the text?	Neurotology disorders of the inner ear, such as hearing loss, vertigo, and tinnitus, negatively affect a large proportion of the population. [1] Systemic medications rarely achieve the required therapeutic concentrations within the inner ear, and the direct delivery of medications to inner ear structures has long posed a challenge to practitioners. Intratympanic injections and tympanostomy tubes …
37	What are the advantages of using picosecond pulsed lasers (PSPLs) in micromachining?	Experimental Study on Fabrication of CVD Diamond Micro Milling Tool by Picosecond Pulsed Laser. Because of the many advantages of high-precision micromachining, picosecond pulsed lasers (PSPLs) can be used to process chemical-vapor-deposited diamonds (CVD-D). With the appropriate PSPL manufacturing technique, sharp and smooth edges of CVD-D micro tools can be generated. In this study, a PSPL is u…
38	What are the advantages of using polyester-based nanoparticulates (NPs) as nanocarriers for anticancer drugs?	Dual disassembly and biological evaluation of enzyme/oxidation-responsive polyester-based nanoparticulates for tumor-targeting delivery. Polyester-based nanoparticulates (NPs) are ideal nanocarriers for intracellular delivery of anticancer drugs because of their biocompatibility. However, an on-going challenge is the controlled and enhanced release of encapsulated therapeutics in response to uniq…
39	What are the benefits of using hydrogels in the development of bioactive neural interfaces?	Fabrication of Soft Tissue Scaffold-Mimicked Microelectrode Arrays Using Enzyme-Mediated Transfer Printing. Hydrogels are the ideal materials in the development of implanted bioactive neural interfaces because of the nerve tissue-mimicked physical and biological properties that can enhance neural interfacing compatibility. However, the integration of hydrogels and rigid/dehydrated electronic micr…
40	What are the best clinical predictors of moderate chronic obstructive pulmonary disease (COPD) based on historical and physical findings?	Can moderate chronic obstructive pulmonary disease be diagnosed by historical and physical findings alone? The value of the history and physical examination in diagnosing chronic obstructive pulmonary disease (COPD) is uncertain. This study was undertaken to determine the best clinical predictors of COPD and to define the incremental changes in the ability to diagnose COPD that occur when the phy…
41	What are the challenges associated with accurately diagnosing mitral regurgitation?	Surgery for mitral regurgitation. Mitral regurgitation is a valvular heart lesion that is difficult to diagnose accurately; thus, it is difficult to determine the appropriate timing for surgical correction. With increasing use of reparative techniques, including local resection of valve pathology and placement of an annuloplasty ring, and the realization that chronic atrial fibrillation leads to …
42	What are the characteristics of Grade 1 injuries?	Grade 1: Mild pain or swelling, non-appreciable tissue disruption, no or minimal loss of function Grade 2: Identifiable partial disruption of tissue with moderate pain and swelling, leading to loss of function. Grade 3: Complete disruption or tear of the musculotendinous unit with severe pain and swelling and lack of function. [4]
43	What are the clinical features of Valsalva retinopathy?	Objectives: Summarize the clinical features of Valsalva retinopathy. Describe the differentials to consider in a patient with probable Valsalva retinopathy. Explain how to treat a patient with Valsalva retinopathy. Review how well-integrated, interprofessional teamwork can coordinate care and improve treatment to patients with Valsalva retinopathy. Access free multiple choice questions on this to…
44	What are the common causes of digital amputation in traumatic injuries?	Digital amputation is often associated with traumatic injuries but is also seen within the elective surgery setting, such as cancer resection and management of chronic conditions such as Dupuytrens contractures or peripheral vascular disease. It is also seen as a consequence of severe sepsis, although this often results in auto-amputation.
45	What are the common end-stage ocular conditions that lead to ocular futility?	Objectives: Identify the end-stage ocular conditions that commonly lead to ocular futility. Employ best practices when obtaining a comprehensive medical history and performing a physical examination to identify factors that may indicate the potential futility of further ocular interventions. Apply the ethical principles of beneficence, nonmaleficence, and autonomy when counseling patients with en…
46	What are the common etiological factors associated with mediastinal cancers?	Objectives: Summarize the etiology of mediastinal cancers. Explain how the history and physical examination findings usually vary by the type of mediastinal cancer, where it is located, and the aggressiveness of the tumor. Discuss the tests performed most commonly to diagnose and evaluate mediastinal cancers. Review strategies to optimize care coordination among interprofessional team members to …
47	What are the common etiologies of hamstring injuries?	Objectives: Identify the etiology of a hamstring injury. Outline the appropriate evaluation of hamstring injury. Review the management options including the rehabilitation and return to sports criteria available for a hamstring injury. Describe the importance of interprofessional communication and coordination in the management of patients with a hamstring injury. Access free multiple choice ques…
48	What are the common mechanisms of injury for younger individuals?	Common mechanisms in younger individuals Falls from height Motor vehicle accident Injuries sustained during athletic participation Common mechanisms in elderly individuals Simple falls from standing height
49	What are the common stages of development milestones in infants and children?	Objectives: Describe the common stages of development milestones. Identify the indications for assessing development milestones in infants and children. Explain the importance of diagnostic tests in regards to development milestones. Review one step the clinician can take to identify children with behavioral concerns. Access free multiple choice questions on this topic.
50	What are the components of the superficial cornea?	The superficial cornea, consisting of Bowman's membrane, epithelium, and the overlying tear film, is prone to insult from external elements like infectious agents, systemic diseases, various deposits from the tear film including iron, calcium, mucous, and immunoglobulins, and epithelial dysplasias and neoplasms.
51	What are the desired outcomes for persons with schizophrenia and their primary caregivers in India?	Outcomes that matter: a qualitative study with persons with schizophrenia and their primary caregivers in India. Involving persons with schizophrenia and their families in designing, implementing and evaluating mental health services is increasingly emphasised. However, there is little information on desired outcomes from the perspectives of these stakeholders from low and middle income countries…
52	What are the differences in physical therapy activities among the three patient subgroups with varying rates of functional recovery after hip fracture treatment with arthroplasty?	Variation in Rehabilitation Treatment Patterns for Hip Fracture Treated With Arthroplasty. Recommendations for health care redesign often advocate for comparative effectiveness research that is patient-centered. For patients who require rehabilitation services, a first step in this research process is to understand current practices for specific patient groups. To document in detail the physical …
53	What are the different concentrations of epichlorohydrin used in the preparation of cross-linked carboxymethyl rice starches (CL-CMRSs)?	Physicochemical, in vitro digestibility and functional properties of carboxymethyl rice starch cross-linked with epichlorohydrin. Cross-linked carboxymethyl rice starches (CL-CMRSs) were prepared from reactions between native rice starch and varied concentrations (0.1-15%w/w, M-0.1 to M-15) of epichlorohydrin (ECH) in a simultaneous carboxymethylation-crosslinking reaction setup using methanol as…
54	What are the different pathologies encompassed by pediatric hearing loss?	Pediatric hearing loss is a broad category that covers a wide range of pathologies. Early detection and prompt management are essential, as the development of language and psychosocial skills are significantly influenced by pediatric hearing loss. Additionally, early detection may identify potentially reversible causes or other underlying problems that can be managed. This activity describes the …
55	What are the different types of herpes infections?	Objectives: Review the types of herpes infections. Describe the presentation of neonatal herpes infections. Summarize the treatment and management options available for neonatal herpes infections. Outline the clinical evaluation of congenital herpes simplex and explain the role of the health professional team in coordinating the care of patients with this condition. Access free multiple choice qu…
56	What are the different types of herpes simplex virus (HSV) infections that can occur in newborn infants?	Herpes simplex virus (HSV) infection in newborn infants can show up as the following: Disseminated disease involving multiple organs, most prominently liver and lungs (25%) ; Localized central nervous system (CNS) disease, with or without skin involvement (30%); and Disease limited to the skin, eyes, and/or mouth (SEM disease) (45%). More than 80% of neonates with SEM disease have skin vesicles. …
57	What are the different types of mediastinal cancers mentioned in the text?	There are many different types of mediastinal cancers. Their prognosis depends on their behavior, their proclivity to invade or disseminate, and their resistance to treatment. [3] As stated above, the mediastinum can be proportioned into three parts, anterior, middle, and posterior, with each section having its inherent neoplasms. [4] [5]
58	What are the different types of pediatric hearing loss?	Objectives: Outline the types of pediatric hearing loss. Explain when pediatric hearing loss should be included in the differential diagnosis. Identify management options for pediatric hearing loss. Review an optimally functioning interprofessional team approach to coordinate care and enhance outcomes for pediatric patients with hearing loss. Access free multiple choice questions on this topic.
59	What are the distinct clinical features of complex regional pain syndrome (CRPS)?	Complex regional pain syndrome (CRPS) is a neuropathic pain disorder defined by the presence of distinct clinical features, including allodynia, hyperalgesia, sudomotor and vasomotor abnormalities, and trophic changes. The pain experienced is disproportionate to the degree of tissue injury and persists beyond the normal expected time for tissue healing. The pathophysiology is multifactorial and i…
60	What are the effects of the magnetic Fe<sub>3</sub>O<sub>4</sub>/FA composite on biogas production during anaerobic digestion of pig manure?	Biogas production and metal passivation analysis during anaerobic digestion of pig manure: effects of a magnetic Fe<sub>3</sub>O<sub>4</sub>/FA composite supplement. Anaerobic digestion has been widely used to produce biogas renewable energy and stabilize fecal manure. In this work, magnetic fly ash composites (Fe<sub3</subO<sub4</sub/FA) were synthesized and mixed with pig manure in different ra…
61	What are the health risks associated with dirty shared toilets in urban slum settlements?	Shared toilet users' collective cleaning and determinant factors in Kampala slums, Uganda. Dirty shared toilets are a health risk to users in urban slum settlements. For health and non-health benefits among users of shared toilets to be guaranteed, their cleanliness is important. The objective of this study was to investigate the cleanliness situation of shared toilets in Kampala's slums and the …
62	What are the impacts of heavy metal oxide nanoparticles on seed germination and growth of vegetable crops?	Understanding the phyto-interaction of heavy metal oxide bulk and nanoparticles: evaluation of seed germination, growth, bioaccumulation, and metallothionein production. The fast-growing use of nano-based products without proper care has led to a major public health concern. Nanomaterials contaminating the environment pose serious threat to the productivity of plants and <ivia</i food chain to hu…
63	What are the indications for abdominal wall reconstruction?	Objectives: Identify indications for abdominal wall reconstruction. Describe potential complications of abdominal wall reconstruction. Describe the teamwork necessary for successful abdominal wall reconstruction. Explain why careful planning and discussion with other professionals involved in the management of the patient undergoing abdominal wall repair will lower the associated morbidity and im…
64	What are the indications for opioid analgesia in pain management?	Opioid analgesia is indicated for the management of pain in patients where an opioid analgesic is appropriate. What, exactly, the term appropriate constitutes has been a recently contentious issue. Center for Disease Control and Prevention's 2016 guidelines for prescribing opioids for chronic pain state that "clinicians should consider opioid therapy only if expected benefits for both pain and fu…
65	What are the indications for performing a suboccipital puncture?	Objectives: Identify the indications for suboccipital puncture and lateral C1-C2 cervical puncture. Describe the technique for suboccipital puncture and lateral C1-C2 cervical puncture. Outline the most common adverse events associated with a suboccipital puncture and lateral C1-C2 cervical puncture. Summarize the risks associated with a suboccipital puncture and lateral C1-C2 cervical puncture. …
66	What are the indications for performing arthrocentesis?	Objectives: Identify the indications and contraindications of arthrocentesis. Describe the equipment, personnel, preparation, and technique required for arthrocentesis. Review the clinical significance of synovial fluid analysis findings after arthrocentesis. Outline interprofessional team strategies for improving care coordination and efficiency to advance arthrocentesis and improve outcomes. Ac…
67	What are the indications for using opioids in pain management?	Opioids are a class of medication used in the management and treatment of pain. This activity outlines the indications, actions, and contraindications for opioids as a valuable agent in treating acute and chronic pain. This activity will highlight the mechanism of action, adverse event profile, and other key factors (e.g., off-label uses, dosing, pharmacodynamics, pharmacokinetics, monitoring, re…
68	What are the key characteristics of amebic liver abscess and hydatid disease?	Amebic liver abscess and hydatid disease. These discussions are selected from the weekly staff conferences in the Department of Medicine, University of California, San Francisco. Taken from transcriptions, they are prepared by Drs. Martin J. Cline and Hibbard E. Williams, Associate Professors of Medicine, under the direction of Dr. Lloyd H. Smith, Jr., Professor of Medicine and Chairman of the De…
69	What are the key characteristics of Major Depressive Disorder (MDD)?	Major Depressive Disorder (MDD) is a mental health disorder characterized by at least two weeks of persistently sad mood or loss of interest in activities (anhedonia), causing significant impairment in daily life functioning, accompanied by five or more symptoms including [1] : Depressed mood most of the time Loss of interest or pleasure in activities Feelings of worthlessness or excessive guilt …
70	What are the key findings of the CLARITY trial regarding cladribine's effectiveness in treating relapsing MS?	Cladribine went through several steps in regulatory approval before Merck-Serono released data from the Cladribine Tablets Treating MS Orally (CLARITY) trial in 2008. This study showed cladribine's gradual but steady acceptance in the European medical community as an effective and safe drug for MS. CLARITY was a randomized, double-blind, placebo-controlled trial treating 1326 patients with relaps…
71	What are the known side effects of olanzapine when used in palliative care?	Resurgence of Eating Disorders with Olanzapine. Olanzapine is commonly utilized in palliative care for the treatment of nausea, and a known side effect of olanzapine is increased appetite. Olanzapine is also known to cause re-emergence of eating disorders (EDs) in patients utilizing olanzapine for its antipsychotic effects. It is unclear to what extent this may also occur in patients with serious…
72	What are the limitations of the centromedular locked nailing technique for distal femur fractures?	Ascending intramedullary nailing of the femur. Technique. Initial results. Indications]. Some fractures of the distal third of the femur are not good indications for the centromedular locked nailing technique where the nail in inserted through the greater trochanter. Indeed, unsatisfactory reduction and stabilization are often obtained. Inversely, when the nail is inserted upwardly from the knee …
73	What are the main cell types present in granulation tissue?	Granulation tissue is considered a contractile organ, characterized histologically by the presence and proliferation of fibroblasts, keratinocytes, endothelial cells, new thin-walled capillaries, and inflammatory cell infiltration of the extracellular matrix. The formation of granulation tissue is complex and requires an intricate interplay between the cell types at the wound site.
74	What are the main components of liposomal formulations used in ophthalmic drug delivery?	Recent applications of liposomes in ophthalmic drug delivery. Liposomal formulations were significantly explored over the last decade for the ophthalmic drug delivery applications. These formulations are mainly composed of phosphatidylcholine (PC) and other constituents such as cholesterol and lipid-conjugated hydrophilic polymers. Liposomes are biodegradable and biocompatible in nature. Current …
75	What are the main etiological factors associated with brachial plexitis?	Objectives: Review the etiology of brachial plexitis. Describe the pathophysiology of brachial plexitis. Summarize the treatment options for brachial plexitis. Explain the importance of improving care coordination among interprofessional team members to improve outcomes for patients affected by brachial plexitis. Access free multiple choice questions on this topic.
76	What are the main problems associated with injective autologous fat transplantation?	Influences of centrifugation on cells and tissues in liposuction aspirates: optimized centrifugation for lipotransfer and cell isolation. Although injective autologous fat transplantation is one of the most attractive options for soft-tissue augmentation, problems such as unpredictability and fibrosis resulting from fat necrosis limit its universal acceptance. Centrifugation is one of most common…
77	What are the main symptoms experienced by cancer patients, particularly in the late stages of the disease?	Psychological treatments for pain in cancer patients : A systematic review on the current state of research]. In cancer patients, pain is one of the main symptoms and especially in the late stages of disease, these symptoms can be associated with considerable suffering. In psycho-oncology, preliminary psychological therapies targeting cancer pain have been tested; however, a systematic review of …
78	What are the major contributors to noise-induced hearing loss across different age groups?	Recreation-related noise exposure is a preventable risk factor contributing to hearing loss, affecting a growing number of individuals across all age groups. While traditional activities like recreational firearm use, woodworking, and motorsports have historically been linked to noise-induced hearing loss, contemporary risks stem from unsafe listening practices associated with personal devices an…
79	What are the major hurdles faced by cancer vaccines in terms of tumor immune evasion?	Mapping the immunosuppressive environment in uterine tumors: implications for immunotherapy. The major hurdle for cancer vaccines to be effective is posed by tumor immune evasion. Several common immune mechanisms and mediators are exploited by tumors to avoid immune destruction. In an attempt to shed more light on the immunosuppressive environment in uterine tumors, we analyzed the presence of PD…
80	What are the mechanisms that exist in group therapy?	It is vital to patient success that providers understand the mechanisms that exist in group therapy. These factors are:
81	What are the molecular mechanisms by which severe, uncontrolled hypertension leads to acute vascular target organ dysfunction?	Effects of severe, uncontrolled hypertension on endothelial activation: soluble vascular cell adhesion molecule-1, soluble intercellular adhesion molecule-1 and von Willebrand factor. The molecular mechanisms whereby severe, uncontrolled hypertension (SHT) is translated into acute vascular target organ dysfunction have not been completely defined. We sought to determine whether SHT is associated …
82	What are the nursing diagnoses that address responses to Major Depressive Disorder (MDD)?	Nursing diagnoses address responses to illness or disease. Nurses may identify that the following nursing diagnoses, in addition to others not mentioned, apply to the needs of people with MDD: Impaired Mood Regulation Chronic Sorrow Ineffective Coping Anxiety Hopelessness Fatigue Disturbed Sleep Pattern Sexual Dysfunction Social Isolation Risk for Suicide
83	What are the origins of smooth muscle in the body?	Smooth muscle derives from both mesoderm and neural crest cells; this is because smooth muscle contributes to many different tissues throughout the body. One unique feature of neural crest cells is that their migration occurs during embryological development. For this reason, numerous tissues throughout the body originate from neural crest cells. Neural crest cells play a vital role in the develo…
84	What are the perceptions of the Maxakali regarding the effects of drinking kaxmuk?	"When a Tihik drinks kaxmuk he neither has a father, nor a mother, or a brother": perceptions of Maxakali on the effects of sugarcane liquor consumption. This study explores one of the most interesting and least studied issues in Brazil: the consequences of complex and contradictory experiences by replacing the traditional drinks by cachaça, introduced through interethnic contact. Given the rarit…
85	What are the potential application prospects of Bi<sub>2</sub>Te<sub>3</sub>-based compounds?	Enhancement of thermoelectric properties over a wide temperature range by lattice disorder and chemical potential tuning in a (CuI) <sub><i>y</i></sub> (Bi<sub>2</sub>Te<sub>3</sub>)<sub>0.95-<i>x</i></sub> (Bi<sub>2</sub>Se<sub>3</sub>) <sub><i>x</i></sub> (Bi<sub>2</sub>S<sub>3</sub>)<sub>0.05</sub> quaternary system. Bi<sub2</subTe<sub3</sub-based compounds have received attention as thermoele…
86	What are the potential biomedical applications of poly(dopamine) particles reported in the study?	Polydopamine particles as nontoxic, blood compatible, antioxidant and drug delivery materials. Herein, the potential biomedical application of poly(3,4-dihyroxyphenyl)ethylamine, (poly(dopamine)-p(DA)) particles is reported. P(DA) particles with the size about 100 nm, 18.05 m<sup2</sup/g specific surface area, and mesoporous structure (7.19 nm pore width) were prepared and shown to be chemically …
87	What are the potential complications associated with Lisfranc injuries?	Early recognition and intervention are essential as Lisfranc injuries may produce midfoot arthritis, chronic pain, and functional foot instability as complications. This activity describes the pathophysiology, evaluation, and management of Lisfranc joint injuries and highlights the interprofessional team's role in caring for affected patients.
88	What are the potential etiologies of a prostatic abscess?	Objectives: Identify the etiology of a prostatic abscess. Review the risk factors for the formation of a prostatic abscess. Describe the typical imaging findings for prostatic abscess. Outline the importance of care coordination among the interprofessional teams to improve outcomes for patients affected by prostate abscesses. Access free multiple choice questions on this topic.
89	What are the potential serious sequelae of hypercalcemia in infants?	Hypercalcemia of the newborn: etiology, evaluation, and management. Hypercalcemia in infants is uncommon but has potentially serious sequelae. This review examines four cases of neonatal hypercalcemia, emphasizing appropriate investigations and treatment of acute and chronic hypercalcemia. The paper provides additional information as to the mechanisms of calcium dysregulation in idiopathic infant…
90	What are the primary areas of interpersonal relationships investigated in the study regarding the dying child's needs?	Exploring the physically ill child's self-perceptions and the mother's perceptions of her child's needs: insights gained from the FIRO-BC--a behavior test for use with children. When dealing with the management of the dying patient and his family, systematic research has been very limited. Understanding the dying child's needs, as well as his family's, is important for approprirate therapy progra…
91	What are the primary factors contributing to the etiology of nickel allergy?	Objectives: Outline the etiology and epidemiology of nickel allergy. Identify key factors in appropriately recognizing and evaluating patients with a nickel allergy. Summarize the treatment and management options available for patients with a nickel allergy. Explain the importance of improving coordination of care amongst the interprofessional team to ensure appropriate diagnosis and management i…
92	What are the primary goals and objectives of abdominal wall reconstruction?	The management of abdominal wall defects is challenging and complex. To achieve good outcomes, the goals and objectives of abdominal wall reconstruction must be defined. This activity reviews preoperative optimization, techniques for repair, mesh use, and complications of abdominal wall reconstruction and highlights the role of the interprofessional team in caring for patients who have undergone …
93	What are the primary impacts of hearing loss on individuals across different age groups?	Hearing loss, a pervasive yet often overlooked health concern, significantly impacts the lives of individuals across all age groups. Early detection and timely intervention are paramount in mitigating its adverse effects on speech, language, and social development in children, as well as mental and emotional well-being in adults.
94	What are the primary ophthalmic veins mentioned in the context?	The orbital cavity drains via a system of venous blood vessels referred to collectively as the ophthalmic veins. The primary ophthalmic veins are the superior ophthalmic vein (SOV) and inferior ophthalmic vein (IOV). Accessory veins include the medial ophthalmic vein and middle ophthalmic vein, which occur in approximately 40% and 1% to 20% of the population, respectively. [1] [2] [3] [4] The oph…
95	What are the primary risk factors for developing Otitis Media with Effusion (OME) in children?	Risk factors for OME include passive smoking, bottle feeding, daycare nursery, and atopy. [2] Both children and adults can develop OME. However, the etiology of these populations is different. The Eustachian tube is positioned more horizontally in younger children. As the child develops into an adult, the tube elongates and angles caudally. Therefore, OME is more common in children, and the posit…
96	What are the recent CDC guidelines for the indications for the use of opioids for analgesia?	Objectives: Identify the indications for the use of opioids for analgesia, as outlined by recent CDC guidelines. Outline the relative contraindications for the use of opioid analgesia and risk factors for misuse. Summarize proper monitoring of patients using opioid analgesia to prevent misuse, toxicity, or diversion of medications. Review the necessity of interprofessional cooperation and coordin…
97	What are the risk factors associated with otitis media with effusion?	Objectives: Describe the risk factors for otitis media with effusion. Explain the presentation of a patient with otitis media with effusion. Summarize the treatment options for otitis media with effusion. Review the importance of improving care coordination among interprofessional team members to improve outcomes for patients affected with otitis media with effusion. Access free multiple choice q…
98	What are the significant heterogeneities observed in neurocognitive performance among older individuals, particularly those living with HIV?	Metabolic Risk Factors as Differential Predictors of Profiles of Neurocognitive Impairment Among Older HIV+ and HIV- Adults: An Observational Study. Neurocognitive performance among older persons, including those living with HIV (people living with HIV [PLWH]), exhibits significant heterogeneity, suggesting subpopulations with differing profiles of neurocognitive impairment (NCI). Metabolic facto…
99	What are the signs and symptoms indicative of Lisfranc dislocations in foot injuries?	Objectives: Identify signs and symptoms indicative of Lisfranc dislocations in foot injuries, distinguishing them from other midfoot pathologies.s. Differentiate between various grades and types of Lisfranc injuries, categorizing them based on severity and associated complications. Implement timely and tailored treatment plans for Lisfranc injuries, considering conservative and surgical approache…
100	What are the signs and symptoms indicative of pelvic somatic dysfunction?	Objectives: Identify the signs and symptoms indicative of pelvic somatic dysfunction. Determine a diagnostic plan for evaluating individuals with somatic pelvic dysfunction. Compare the different pelvic somatic dysfunction treatment options and develop a personalized plan for a patient with the condition. Coordinate with an interprofessional team managing patients with pelvic dysfunction, formula…
101	What are the signs and symptoms of Major Depressive Disorder that a nurse should identify?	After reviewing this module, the nurse will: Identify signs and symptoms of Major Depressive Disorder Implement nursing interventions related to the person with Major Depressive Disorder Analyze the role of the nurse caring for the person with Major Depressive Disorder in an interdisciplinary team
102	What are the standard blood pressure targets for the treatment of people with hypertension and established cardiovascular disease?	Blood pressure targets for the treatment of people with hypertension and cardiovascular disease. Hypertension is a prominent preventable cause of premature morbidity and mortality. People with hypertension and established cardiovascular disease are at particularly high risk, so reducing blood pressure below standard targets may be beneficial. This strategy could reduce cardiovascular mortality an…
103	What are the suggested benefits of switching anti-VEGF therapy in managing exudative age-related macular degeneration (AMD)?	The Impact of Switching Anti-Vascular Endothelial Growth Factor Therapy in the Management of Exudative Age-Related Macular Degeneration. Switching of anti-vascular endothelial growth factor (VEGF) therapy in the management of poorly responsive exudative age-related macular degeneration (AMD) has had suggested benefits in individual reports that have yet to be consolidated. In this retrospective r…
104	What are the three anatomical layers of the uterus?	The uterus is anatomically divided into three layers, endometrium (innermost), myometrium (middle), and serosa (outermost). Uterine cancer can arise from both the endometrium and the myometrium. Uterine sarcomas arise from the middle muscular layer; these are rare but are often aggressive and need prompt diagnosis and treatment. Among gynecological cancers, Endometrial carcinoma is the most commo…
105	What are the three categories of inappropriate laboratory use by physicians?	Prudent laboratory usage, cost containment, and high quality medical care: are they compatible? Inappropriate laboratory use by physicians is partly responsible for the rapid rise in health care costs. This use falls into three categories--over-, under-, and misutilization. Overuse creates information overload for the physician and has a detrimental effect on patient care. Abnormal results are fr…
106	What are the three divisions of the ear traditionally recognized?	The ear is traditionally divided into the outer, middle, and inner ear; each division plays a vital role in sound transduction. The outer ear comprises the auricle, external auditory canal, and tympanic membrane. The tympanic membrane separates the outer ear from the middle ear, which houses various structures, including the ossicles. Sound is transmitted from the outer ear to the tympanic membra…
107	What are the three epithelial cell types found in the mouse mammary gland?	Transcription factor regulatory networks in mammary epithelial development and tumorigenesis. The mouse mammary gland is composed of three epithelial cell types, which include ductal, alveolar and myoepithelial cells. A hierarchy in which the mammary stem cell compartment gives rise to progressively restricted progenitors that ultimately form the luminal (ductal and alveolar) and myoepithelial li…
108	What are the three layers that comprise the round window membrane?	The round window membrane comprises three layers: an epithelial outer ear layer, an epithelial inner ear layer, and a connective tissue layer in between. [9] [11] The access to the round window membrane can be obscured by a thin, bony overhang from the promontory called the round window niche. [7] Anatomical variations of the niche and the degree of round window membrane occlusion can increase th…
109	What are the three main parts of the mediastinum?	The mediastinum is a cavity that separates the lungs from the other structures in the chest. Generally, it is further divided into three main parts: anterior mediastinum, posterior mediastinum, and middle mediastinum. The borders of the mediastinum include the thoracic inlet superiorly, the diaphragm inferiorly, the spine posteriorly, the sternum anteriorly, and the pleural spaces laterally. Stru…
110	What are the three main types of hearing loss?	There are three main types of hearing loss; conductive, sensorineural, and mixed. The former typically occurs due to a problem transmitting sounds at the level of the external or middle ear. The major cause of conductive hearing loss in children is otitis media with effusion (glue ear). Sensorineural hearing loss results from a disruption of the auditory pathway at any point from the cochlea of t…
111	What are the three major muscles that comprise the hamstring group in the posterior aspect of the thigh?	Hamstring muscles comprise the three major muscles of the posterior aspect of the thigh. These include the semimembranous as the medial most, long and short heads of the biceps femoris as the lateral most, and semitendinosus in between. These groups of muscles are clinically significant as they are highly susceptible to injury, especially in the athletes. This activity illustrates the significanc…
112	What are the three major muscles that comprise the hamstring muscles?	Hamstring muscles comprise the three major muscles of the posterior aspect of the thigh. These include the semimembranous as the medial most, long and short heads of the biceps femoris as the lateral most, and semitendinosus in between. These groups of muscles are clinically significant as they are highly susceptible to injury, especially in the athletes. [1] The semimembranosus and long head of …
113	What are the two different forms of brachial plexitis?	There are wo different forms of brachial plexitis. One is an idiopathic form, and the other, a hereditary form. The etiology of the idiopathic form is unknown. The idiopathic form is associated with recent viral infection, specifically upper respiratory tract infection, as well as recent vaccination. Recent infection has been associated to precede the development of the disease in 25% to 55% of p…
114	What are the two enantiomers of the amphetamine molecule?	The amphetamine molecule contains one chiral center and exists as two enantiomers: dextroamphetamine (d-amphetamine) and levoamphetamine (l-amphetamine). The term “amphetamine” properly refers to a racemic mixture of equal parts d-amphetamine and l-amphetamine. However, most currently used amphetamine medications contain the d-isomer predominantly or exclusively as it is more potent and more clin…
115	What are the two main responses to insults mentioned in the context?	The response to these insults can be ulcerative and non-ulcerative. The non-ulcerative pathologies can form distinct patterns. The most important of these patterns are plaque, dendriform, vortex, linear, and superficial punctate keratopathy. The patterns, though distinct, are not specific for a single disease entity. One pattern can be produced by multiple etiologies, and multiple patterns can be…
116	What are the two primary categories of hearing loss in the pediatric population?	Hearing loss can be broadly characterized as congenital or acquired in the pediatric population.
117	What are the two subtypes of CRPS?	CRPS has two subtypes: type I, formerly known as reflex sympathetic dystrophy, and type II, formerly known as causalgia. Type I occurs in the absence of nerve trauma, while type II occurs in the setting of known nerve trauma. Clinically they are indistinguishable and follow a regional rather than a dermatomal or peripheral nerve distribution and favor the distal extremities, though spread outside…
118	What are the two variables that define the mechanical qualities of each muscle in tendon transfers?	Biomechanics of tendon transfers. There are just two variables that define the mechanical qualities of each muscle. One is its potential for generating tension, and the other is the distance through which tension can be exerted. Tension capability can be increased in a muscle by exercise. There is no way to increase potential for excursion except by reattaching a muscle at surgery with extra leng…
119	What are the typical scenarios that can lead to injury of the axillary nerve?	Injury to the axillary nerve usually presents as the result of an overstretched angle between the neck and the shoulder secondary to trauma or excessive force. Typical scenarios include a patient being thrown from a vehicle or falling from a height and landing rostrally in a position which stretches the angle between the neck and ipsilateral shoulder. For example, in the event where a fall result…
120	What are the various applications of ECL in diagnostics?	ECL is an important diagnostic technique known for its versatility and numerous advantages. The applications of ECL include detecting, separating, and quantifying various intracellular and extracellular biomolecules, including proteins, enzymes, hormones, metabolites, and nucleic acids. [4] ECL is also used to visualize cells, study the functions of various intramembrane and transmembrane protein…
121	What are the various manifestations of COVID-19 disease?	The COVID-19 disease can have various manifestations, with increased susceptibility in individuals with comorbidities and immunosuppression. [10] [4] Individuals with underlying comorbid ailments are reported to have increased ACE2 expression. [11] Although the SARS-CoV-2 virus is predominantly a respiratory illness, extrapulmonary manifestations have been reported. The symptoms may present in tw…
122	What are the various potential etiologies of dyspnea on exertion?	Objectives: Outline the various potential etiologies of dyspnea on exertion. Describe the pathophysiology of dyspnea on exertion in cases where it represents a physiological problem. Summarize the management of patients with dyspnea on exertion based on the etiology. Explain the importance of interprofessional team strategies for improving care coordination and communication to aid in prompt diag…
123	What are thymic carcinomas derived from?	Thymic carcinomas are rare but highly aggressive, early-metastasizing cancers derived from thymic epithelial cells. They are also the most common cancers of the anterior mediastinum, comprising (collectively with thymomas) about 20% of all mediastinal cancers and 10% of all thymic tumors. [5] They can be further differentiated into squamous cell carcinoma, basaloid carcinoma, mucoepidermoid carci…
124	What aspects of early cleavage patterns in Caenorhabditis elegans embryos were analyzed in the study?	Effects of chromosomal deficiencies on early cleavage patterning and terminal phenotype in Caenorhabditis elegans embryos. We have analyzed pregastrulation cleavage patterns in Caenorhabditis elegans embryos homozygous for various chromosomal deficiencies. By two different estimates these deficiencies represent between 37 and 49% of the genome, including the entire X chromosome and substantial po…
125	What autoimmune disorders were present in the two sisters mentioned in the study?	Chronic liver disease and mitochondrial antibodies: a family study. Two sisters had primary biliary disease and associated autoimmune thyroiditis with high titres of mitochondrial and other autoantibodies. Their deceased mother possibly suffered from similar disorders. In the same family two brothers had multiple autoimmune reactions, including mitochondrial antibodies, but liver function tests g…
126	What biowaste is generated from the exploitation of krill, and how does it contribute to pollution?	Recovery of phosphorus rich krill shell biowaste for uranium immobilization: A study of sorption behavior, surface reaction, and phase transformation. Increased generation of shrimp shell from exploitation of krill results in emerging biowaste pollution, in addition, uranium pollution has drawn public concern due to the rapid development of nuclear power, uranium mining, and nuclear fuel processi…
127	What bones form the Lisfranc joint?	The Lisfranc joint is formed by the articulation between the metatarsal bones (M1 to M5) and tarsal bones (cuneiforms C1 to C3 and cuboid). The Lisfranc ligament is a 3-component structure connecting the medial cuneiform (C1) to the 2nd metatarsal (M2). [1]
128	What causes breast pain associated with the menstrual cycle?	Breast pain that is associated with the menstrual cycle due to hormonal variation often associated with breast swelling, tenderness, and lumpiness and generally bilateral in nature. Pain intensifies a couple of weeks before the start of periods, decreasing on the day when bleeding starts and subsides over the next few days. Most commonly seen in premenopausal women in the third or fourth decades …
129	What causes enzymatic browning in Jerusalem artichoke tubers when they are peeled or cut?	Enzymatic browning and after-cooking darkening of Jerusalem artichoke tubers (Helianthus tuberosus L.). Jerusalem artichoke tubers (Helianthus tuberosus L.) undergo enzymatic browning when peeled or cut, and turn grey after boiling, due to after-cooking darkening reactions between iron and phenolic acids. In an attempt to reveal the components responsible for these discolouration reactions, senso…
130	What cell-mediated mechanisms are involved in renal diseases?	Cell-mediated mechanisms in renal diseases. The participation of cell-mediated mechanisms in renal disease is reviewed. Experimental studies demonstrate that delayed-type hypersensitivity reactions can be elicited in the renal interstitium or in the glomerulus and produce lesions characterized by an influx of mononuclear cells and tissue damage. Methods for the analysis of cell-mediated reactions…
131	What cellular layer forms the notochord during neurulation?	Shortly after the gastrulation phase, the process of neurulation will occur. During this phase, mesodermal cells (middle layer from gastrulation) will form the notochord and will signal overlying ectodermal cells at the neural plate to fold inwardly to form the neural tube, and the joining ends will form the neural crest. The neural tube and neural crest detach from the rest of the overlying ecto…
132	What challenges are associated with accurately locating and defining the margins between tumours and normal tissue during surgical resection?	AND-gate contrast agents for enhanced fluorescence-guided surgery. Surgical resection of tumours requires precisely locating and defining the margins between lesions and normal tissue. However, this is made difficult by irregular margin borders. Although molecularly targeted optical contrast agents can be used to define tumour margins during surgery in real time, the selectivity of the contrast a…
133	What challenges do EMS providers face when trying to access patients for care?	Emergency medical service (EMS) provides patient care in a variety of settings, from calm to chaotic. EMS providers frequently face challenges in gaining access to patients to provide care and also in extricating patients from the scene for transport. An example is a motor vehicle crash, where patients often become trapped in mangled vehicles. A less obvious example is the removal of a patient wi…
134	What changes in ocular care priorities occur when vision decreases to no light perception?	In ophthalmology, there are no strict boundaries for when continued therapy is considered futile. Generally, when vision decreases to no light perception, the priority of ocular care switches from saving vision to comfort and cosmesis. However, practitioners use no strict visual acuity cut-off when deciding to withhold further intervention that may present extensive risk. For example, a patient w…
135	What characterizes bone marrow edema syndrome?	Bone marrow edema syndrome is a diagnosis of exclusion that is characterized by pain and increased interstitial fluid within bone marrow without an obvious cause. It is frequently misdiagnosed as its clinical presentation is highly variable and nonspecific. This activity reviews the presentation, pathogenesis, and management of patients presenting with bone marrow edema syndrome. We examine the c…
136	What compound was isolated and purified from the dried flower buds of Cleistocalyx operculatus?	In vitro investigation of 2',4'-dihydroxy-6'-methoxy-3',5'-dimethylchalcone for glycemic control. 2',4'-Dihydroxy-6'-methoxy-3',5'-dimethylchalcone (DMC), a compound isolated and purified from the dried flower buds of Cleistocalyx operculatus (Roxb.) Merr. et Perry (Myrtaceae), was investigated for its glucose control benefits using in vitro methods. DMC showed strong noncompetitive (IC(50) of 43…
137	What concentration range of tetrodotoxin (TTX) was used in the experiments with squid giant axons?	Equilibrium and kinetic properties of the interaction between tetrodotoxin and the excitable membrane of the squid giant axon. Squid giant axons were treated with tetrodotoxin (TTX) in concentrations ranging from 1 nM to 25 nM and the resulting decrease in sodium current was followed in time using the voltage clamp technique. The removal of TTX from the bathing solution produced only partial reco…
138	What condition is being treated with hyaluronic acid filler in the study?	Nonsurgical treatment of cicatricial ectropion with hyaluronic acid filler. Cicatricial lower eyelid ectropion is caused by a shortening of the anterior lamella, with resultant eversion of the eyelid away from the globe. Treatment is typically surgical; however, the author hypothesized that a nonsurgical injection of hyaluronic acid filler could stretch the tethered skin and act as a tissue expan…
139	What conditions can lead to digital amputation beyond traumatic injuries?	Digital amputation is often associated with traumatic injuries but is also seen within the elective surgery setting, such as in the case of cancer resection and management of chronic conditions such as Dupuytren's contractures or peripheral vascular disease. It is also seen as a consequence of severe sepsis, although this often results in auto-amputation. In the traumatic setting, the primary obj…
140	What conditions can lead to low hemoglobin levels in a person?	If a body has low Hb, hemoglobinopathies, some toxicities affecting Hb (like carbon monoxide toxicity), low cardiac output (congestive heart failure [CHF], myocardial infarction [MI], arrhythmia) a person will feel dyspneic. [2]
141	What conditions is amphetamine FDA-approved to treat?	Amphetamine is FDA-approved for the treatment of attention-deficit/hyperactivity disorder (ADHD) and narcolepsy. It has indications as a first-line agent for ADHD in adults and children six years of age and older. Amphetamine is also a second-line agent for the treatment of narcolepsy. Lisdexamfetamine, a long-acting amphetamine medication, is FDA-approved for the treatment of a binge-eating diso…
142	What day-to-day activities can trigger the Valsalva maneuver?	This condition occurs secondary to various day-to-day activities where Valsalva maneuver occurs includes weight lifting, vomiting, coughing, sneezing, aerobic exercises, constipation, blowing musical instruments, straining, physical activities, sexual intercourse, after cardiopulmonary resuscitation, and compression injuries. [2] Reported associations include [3] [4] [3] : Proliferative diabetic …
143	What defined mutations were examined in the Sindbis virus mutants?	Attenuation of Sindbis virus neurovirulence by using defined mutations in nontranslated regions of the genome RNA. We examined a panel of Sindbis virus mutants containing defined mutations in the 5' nontranslated region of the genome RNA, in the 3' nontranslated region, or in both for their growth in cultured cells and virulence in newborn mice. In cultured cells, these viruses all had defects in…
144	What demographic changes were observed among patients with infiltrative pulmonary tuberculosis during the study period of 2000-2001 compared to 1990?	Infiltrative pulmonary tuberculosis under the conditions of a large industrial center of Siberia]. Among the patients with infiltrative pulmonary tuberculosis, there was a rise in the proportion of patients aged 40 years or older, the unemployed, and individuals with aggravating social risk factors in the study period (2000-2001 and 1990). There was also an increase in the proportion of dissemina…
145	What developmental milestones are observed at nine months?	Nine months : Separation anxiety; 'stands' on hands and feet, sits without support, crawls, pincer grasp; understands “no,” points with a finger, says “mama” or “baba;” plays “peek-a-boo.”
146	What disease do COVID-19 vaccines aim to prevent?	COVID-19 (coronavirus 2019) vaccines are indicated for the prevention of coronavirus 2019 (COVID-19), which is caused by the severe acute respiratory syndrome coronavirus 2 (SARS-CoV-2) virus. [1] [2] [3] The SARS-CoV-2 virus first surfaced in Wuhan, China, in December 2019. The virus was announced as a public health emergency of International Concern on January 30, 2020, by the World Health Orga…
147	What does abdominal wall reconstruction aim to achieve?	Abdominal wall reconstruction has become a frequently used term to describe hernia repairs that try to recreate the abdominal wall and restore function and structure. Although there has been no universally agreed-upon definition of a functional abdominal wall, many surgeons believe this involves the closure of the fascia at the midline, often with reinforcement using mesh prosthetics. [1]
148	What does delignified wood represent as a material for high-performance composites?	Intercellular Matrix Infiltration Improves the Wet Strength of Delignified Wood Composites. Delignified wood (DW) represents a promising bio-based fibrous material as a reinforcing component in high-performance composites. These cellulose composites possess excellent strength and stiffness in the dry state, which are significantly higher than for natural wood. However, in the wet state, a penetra…
149	What does ocular futility refer to in the context of ophthalmologic care?	Ocular futility can be applied to many aspects of ophthalmologic care.
150	What does the literature say about specific age predilections related to the condition?	There is no specific age, sex, or racial predilection noted so far in the literature.
151	What does the neuro-ectoderm form?	The neuro-ectoderm will form the neural tube and the neural crest. The neural tube will form the central nervous system (CNS: brain and spinal cord) and control most functions of the body and mind, including control of body movement, thoughts, and homeostasis. The peripheral nervous system (PNS) includes the nerves and ganglia outside of the CNS and divides into the somatic and autonomic nervous …
152	What effect does dilute aliovalent Li(1+) doping have on the multiferroic properties of BiFeO3 nanoparticles?	Tunable multiferroic and bistable/complementary resistive switching properties of dilutely Li-doped BiFeO3 nanoparticles: an effect of aliovalent substitution. We report a potential way to enhance and tune the multiferroic and resistive switching properties of BiFeO3 nanoparticles through dilute aliovalent Li(1+) doping (0.046 atomic percent) at the Fe(3+) sites of BiFeO3. The high purity of the …
153	What effect does NaHCO3 supplementation have on Na excretion in patients with chronic renal failure compared to NaCl?	NaHCO3 and NaCl tolerance in chronic renal failure II. In patients with chronic renal failure (CRF) (CCr less than 20 ml/min), we have previously demonstrated greater rates of Na excretion (ex) when Na intake was nearly all NaHCO3 as compared to NaCl (both 200 mEq Na daily). Chloride (Cl) wasting on NaHCO3 (with severe Cl restriction) occurred, however, and may in part explain the results. To avo…
154	What effect does perfusate serotonin have on extracellular dopamine levels in the nucleus accumbens?	Perfusate serotonin increases extracellular dopamine in the nucleus accumbens as measured by in vivo microdialysis. The effects of local application of serotonin (5-HT) on extracellular levels of dopamine (DA) in the nucleus accumbens (N. ACC) were assessed using in vivo microdialysis. At a perfusate flow rate of 0.3 microliter/min the baseline dialysate concentration of DA was 2.1 +/- 0.7 nM (me…
155	What effect does sodium concentration have on alanine efflux in rabbit ileum cells?	The sodium-alanine interaction in rabbit ileum. Effect of sodium on alanine fluxes. The model of the interaction between Na and alanine at the mucosal border of rabbit ileum has been tested further by examining the efflux of alanine from the cells toward the mucosal solution. Alanine efflux shows a tendency toward saturation as cellular alanine concentration increases and is influenced by cellula…
156	What effect does the complex of antituberculous drugs have on albino rats?	Effect of nephrophyte on the course of the hepatorenal syndrome caused by a complex of antituberculous drugs]. A complex of antituberculous drugs causes the hepatorenal syndrome in albino rats. The course administration of the plant agent nephrophyte in an experimental therapeutic dose during tuberculostatic therapy has a positive effect on the course of the hepatorenal syndrome.
157	What effects does decapitation have on the metabolism of inositol 1,4,5-trisphosphate in mouse brains?	Metabolism of inositol 1,4,5-trisphosphate in mouse brain due to decapitation ischemic insult: effects of acute lithium administration and temporal relationship to diacylglycerols, free fatty acids and energy metabolites. Previous studies have shown that global cerebral ischemia induced by decapitation leads to the stimulated hydrolysis of poly-phosphoinositides. In this study, the decapitation m…
158	What effects does prior aerobic exercise have on serum osteoglycin (OGN) levels in young men after a high-glucose mixed-nutrient meal ingestion?	Prior aerobic exercise mitigates the decrease in serum osteoglycin and lipocalin-2 following high-glucose mixed-nutrient meal ingestion in young men. Osteoglycin (OGN) and lipocalin-2 (LCN2) are hormones that can be secreted by bone and have been linked to glucose homeostasis in rodents. However, the endocrine role of these hormones in humans is contradictory and unclear. We examined the effects …
159	What elements of group therapy can enhance the likelihood of patients benefiting from the treatment process?	Objectives: Describe the elements of group therapy that can increase the chance of patients benefiting from the treatment process. Review the presence and management of issues of patient confidentiality during group therapy sessions. Summarize the management of internal issues that disrupt group therapy sessions. Explain the importance of interprofessional collaborative efforts when providing tre…
160	What environmental factor has increased dust levels around the Salton Sea?	Lung Inflammatory Response to Environmental Dust Exposure in Mice Suggests a Link to Regional Respiratory Disease Risk. The Salton Sea, California's largest lake, is designated as an agricultural drainage reservoir. In recent years, the lake has experienced shrinkage due to reduced water sources, increasing levels of aerosolized dusts in surrounding regions. Communities surrounding the Salton Sea…
161	What episodes did Vincent van Gogh experience during his last two years that could be attributed to his mental health condition?	Vincent van Gogh and the thujone connection. During his last two years Vincent van Gogh experienced fits with hallucinations that have been attributed to a congenital psychosis. But the artist admitted to episodes of heavy drinking that were amply confirmed by colleagues and there is good evidence to indicate that addiction to absinthe exacerbated his illness. Absinthe was distilled from an alcoh…
162	What experimental method was used to perform heterotopic cardiac allotransplantation in dogs?	Changes in the electrical activity and coronary blood flow of a heterotopic heart allograft during a graft rejection crisis]. In 12 experiments on dogs heterotopic cardiac allotransplantation on the recipient's neck has been performed. During the transplant survival its electrical activity and the coronary blood flow (CBF) were recorded with an implanted sensor of electromagnetic flowmeter. The c…
163	What factors are considered to cause Major Depressive Disorder (MDD)?	MDD is considered to be caused due to a combination of biological, genetic, and psychosocial factors. According to cognitive theory, depression results from specific cognitive distortions present in persons susceptible to depression. The learned helplessness theory of depression connects depressive phenomena to the experience of uncontrollable life events. [2]
164	What factors contribute to the success of tendon transfers for ulnar nerve palsy?	Tendon transfers for ulnar nerve palsy. Evaluation of results and practical treatment considerations. Tendon transfers for correction of clawing deformity in ulnar nerve palsy are only consistently successful in young ligamentously lax individuals. Correction of deformity is most inconsistent in the intrinsically stiff hands of older individuals. Correction of clawing is more difficult in the lit…
165	What factors determine the appropriate method for gaining access to patients in different scenarios?	The appropriate method for gaining access and extricating patients depends on the scenario, but some basic principles apply to all situations. Any structure involved should be stable. For example, an overturned car requires support to prevent it from changing position, which could endanger both the patient and the EMS crew. Multiple techniques and pieces of equipment exist for this purpose, rangi…
166	What factors determine the relevant anatomy and landmarks for joint access?	Anatomy and relevant landmarks depend on which joint is being accessed. Please refer to specific articles of elbow arthrocentesis, knee arthrocentesis, and shoulder arthrocentesis for the relevant anatomy of the joints and surrounding structures. [5] [6] [7]
167	What factors have contributed to the decline in the number of prostatic abscess patients in modern medicine?	In modern medicine, the number of prostatic abscess patients has considerably declined due to the judicious use of antibiotics. However, prostatic abscesses are still relatively common in developing countries and in high-risk patients like those men who have undergone urological procedures such as prostate biopsies. Other men at high risk include those with significant chronic medical conditions …
168	What factors influence the morning surge in blood pressure and heart rate?	The morning surge in blood pressure and heart rate is dependent on levels of physical activity after waking. To define the influence of morning physical activity levels on the magnitude of the morning surge in blood pressure and heart rate. Blood pressure and physical activity were simultaneously recorded in 420 patients by 24-h monitor and actigraphy. The morning surge was defined as the differe…
169	What factors were explored that affect the retention of human polymorphonuclear neutrophils (PMN), lymphocytes, and platelets on siliconized glass bead columns?	Factors affecting the adhesiveness of human leucocytes and platelets in vitro. Some factors affecting the retention of human polymorphonuclear neutrophils (PMN), lymphocytes, and platelets on a siliconized glass bead column were explored. PMN were more effectively retained when the flow rates were slow and the columns long. They were found largely on the upper portions of the columns except with …
170	What factors were investigated to determine the rising applications to plastic surgery residencies?	Applying to plastic surgery residency: factors associated with medical student career choice. Applications to plastic surgery residency increased 34 percent from 2002 to 2005, despite decreasing applications to other surgical subspecialties. During this period, medical education, reimbursement, work hours, and media coverage have changed. To determine factors responsible for rising applications t…
171	What four blood pressure phenotypes were estimated for heritability in the study?	Heritability of blood pressure in Nigerian families. There are few studies of familial aggregation of blood pressure in African populations. This study was undertaken to provide estimates of heritability for four blood pressure phenotypes: systolic blood pressure (SBP), diastolic blood pressure (DBP), mean arterial pressure (MAP) and pulse pressure. A population-based sample of 528 pedigrees or e…
172	What frequency does the wearable slot antenna operate at for off-body radiation?	Wearable slot antenna at 2.45 GHz for off-body radiation: Analysis of efficiency, frequency shift, and body absorption. The interaction of body-worn antennas with the human body causes a significant decrease in antenna efficiency and a shift in resonant frequency. A resonant slot in a small conductive box placed on the body has been shown to reduce these effects. The specific absorption rate is l…
173	What fundamental changes in the bone marrow are emphasized in the discussion of benign aplastic anemia in pigs?	A Further Contribution to the Subject of Aplastic Anæmia. In the description of the condition of benign aplastic anæmia in pigs, attention is directed, among other things, to changes in the bone-marrow which seem of fundamental importance in understanding normal erythrogenesis.It is possible that an indirect van den Bergh reaction can be converted into an immediate direct by controlling the H-ion…
174	What has contributed to the increase in the incidence of endometrial cancer in recent years?	The incidence of endometrial cancer has increased over the years, as the incidence of obesity has increased. Early menarche, late menopause, nulliparity, infertility, and polycystic ovarian syndrome all lead to unopposed exposure to estrogen due to an increased number of ovulatory cycles over the lifespan of a patient. These are all considered important risk factors for endometrial cancer. [5]
175	What hypothesis was tested regarding the relationship between septal function and right ventricular ejection fraction?	Regional left ventricular systolic function and the right ventricle: the multi-ethnic study of atherosclerosis right ventricle study. Dysfunction of the interventricular septum has been implicated in right ventricular (RV) failure. However, little is known about the relationship between ventricular septal and RV function in patients without clinical cardiovascular disease. We hypothesized that be…
176	What impact does cardiac resynchronization therapy (CRT) have on right ventricular (RV) size and function in heart failure patients?	Changes in parameters of right ventricular function with cardiac resynchronization therapy. Studies have shown that cardiac resynchronization therapy (CRT) significantly improves right ventricle (RV) size and function in patients with heart failure (HF). CRT does not lead to improvement in RV function independent of baseline clinical variables. A systematic search of studies published between 196…
177	What inspired the author to write a piece for the series in Platelets?	Gus Born: Scientific Reflections of Later Years, Inspiring the Next Generation of Blood Researchers. I am delighted to have been be asked by Steve Watson to write a short piece for this series in Platelets, on my friendship with Prof Gus Born which began in 2011, when he came to Cardiff to present at our UK Platelets meeting. Gus was an insipiration, his story resonates today and it is an honour …
178	What is "Alice in Wonderland" syndrome and how is it related to infectious mononucleosis in children?	"Alice in Wonderland" syndrome as a presenting symptom of infectious mononucleosis in children: a description of three affected young people. Three cases of "Alice in Wonderland" syndrome (metamorphopsia) are presented and described as a presenting symptom of infectious mononucleosis in a preadolescent male and in two late teenage females. In each instance, the classical infectious mononucleosis …
179	What is a distal radius fracture commonly known as?	A distal radius fracture, commonly known as a wrist fracture, is defined by the involvement of the metaphysis of the distal radius. The fracture may or may not involve the radiocarpal joint, distal radioulnar joint, and/or the distal ulna. [1] This injury is commonly associated with high-energy mechanisms in younger patients and lower energy mechanisms or falls in older patients. [2] The fracture…
180	What is a prostate abscess and how does it occur?	A prostate abscess is a complication resulting from the acute infectious process of the prostate. This activity outlines the pathogenesis and evaluation and management of prostate abscess. It also highlights the role of the interprofessional team in evaluating and treating patients with this condition.
181	What is acute exudative polymorphous paraneoplastic vitelliform maculopathy (AEPPVM)?	Acute Exudative Polymorphous Paraneoplastic Vitelliform Maculopathy Managed With Intravitreal Aflibercept. The authors report on two patients with bilateral acute exudative polymorphous paraneoplastic vitelliform maculopathy (AEPPVM) treated with intravitreal aflibercept (Eylea; Regeneron, Tarrytown, NY [marketed locally in Turkey by Bayer]). Underlying malignancy had been treated in each case, i…
182	What is adenoid cystic carcinoma (ACC) and where does it commonly arise from?	Adenoid cystic carcinoma (ACC) is a rare malignancy arising from the secretory glands, most commonly seen involving the salivary glands. It accounts for approximately 1% of all malignancies of the head and neck region. However, it is the most common tumor of the minor salivary glands and the second most common tumor of the major salivary glands. Overall, it accounts for 10% of all salivary gland …
183	What is adenoid cystic carcinoma (ACC) and where does it most commonly arise?	Adenoid cystic carcinoma (ACC) is a rare malignancy arising from the secretory glands, most commonly seen involving the salivary glands. Although uncommon, it is an important differential to consider for a painless swelling in the head and neck region because of its high tendency to metastasize. This activity reviews the evaluation and management of ACC and highlights the role of the interprofess…
184	What is allergic contact dermatitis (ACD)?	Allergic contact dermatitis (ACD) occurs after repeated exposure to an irritant or allergen. ACD is the most frequent occupational skin disease. It is based on a delayed-hypersensitivity reaction and can result from contact with metals, most commonly nickel. [1] The metals that most frequently cause these reactions can be found in a variety of everyday items (e.g., kitchen tools, watches, earring…
185	What is amphetamine primarily used for in medical treatment?	Amphetamine is a medication used in the management and treatment of ADHD and narcolepsy. It is classified as a central nervous system stimulant. This activity reviews the indications, action, and contraindications for amphetamine as an agent in treating ADHD and narcolepsy. This activity will highlight the mechanism of action, adverse effect profile, and other key factors (e.g., dosing, monitorin…
186	What is an abscess, and how does it typically form?	An abscess usually forms following a severe inflammatory reaction to an infectious process. It is a collection of purulent material, including cellular debris, liquified tissue from infective agents, bacteria, leukocytes, and enzymes. A prostatic abscess is a localized collection of purulent fluid within the prostate, often forming as a complication of acute bacterial prostatitis. The first repor…
187	What is aortic aneurysm and what does it involve?	Computational study of stented and wrapped aortic aneurysms. Aortic aneurysm is a pathology that involves the enlargement of the aortic diameter and has risk factors including aortic dissection. Aneurysm wrapping and stent placement has been used in the treatment of aneurysms. This study aimed to investigate the biomechanical effects of wrapping and stenting on aneurysm. The three-layered aortic …
188	What is bone marrow edema syndrome characterized by?	Bone marrow edema syndrome is a diagnosis of exclusion that is characterized by pain and increased interstitial fluid within bone marrow without an obvious cause. It is frequently misdiagnosed as its clinical presentation is highly variable and nonspecific. As such, it may be referred to by a plethora of terms, including "transient osteoporosis," "regional migratory osteoporosis," and "algodystro…
189	What is bone marrow edema syndrome defined as?	While bone marrow edema syndrome is by definition pain and marrow edema of unknown etiology, there is evidence that this phenomenon is associated with metabolic disturbances, including vitamin D deficiency. Bone marrow edema syndrome was originally described in pregnant women during the third trimester. Other reviews have cited cirrhosis and type IV hyperlipoproteinemia as being associated with a…
190	What is brachial plexitis characterized by?	Brachial plexitis is a condition characterized by acute onset of shoulder pain followed by weakness and/or sensory loss of the shoulder and/or upper extremity. Dreschfeld first described it in 1887. Multiple reports further described the condition. The most important one out of these was the report of 136 patients by Parsonage and Turner in 1948. It was this report that strongly characterized the…
191	What is Brachial plexitis characterized by?	Brachial plexitis is a condition characterized by acute onset of shoulder pain followed by weakness and/or sensory loss of the shoulder and/or upper extremity. Dreschfeld first described it in 1887. Multiple reports further described the condition. The most important one out of these was the report of 136 patients by Parsonage and Turner in 1948. It was this report that strongly characterized the…
192	What is cladribine, and how is it classified in terms of its chemical properties?	Cladribine (2-chlorodeoxyadenosine [2-CdA]) is a synthetic deoxyadenosine (purine) analog classified as an anti-metabolite and anti-pyrimidine agent. [1] Drs. Beutler and Carson, two scientists working in the Scripps Institute, discovered and synthesized the compound during the 1980s. They incidentally found that adenosine deaminase (ADA) deficiency led to the destruction of B-cell lymphocytes by…
193	What is Complex Regional Pain Syndrome (CRPS)?	Complex Regional Pain Syndrome (CRPS) is a neuropathic pain disorder characterized by ongoing pain disproportionate to the degree of tissue injury and persists beyond the usual expected time for tissue healing. [1] Pain is accompanied by sensory, motor, and autonomic abnormalities. Such abnormalities include allodynia, hyperalgesia, sudomotor and vasomotor abnormalities, and trophic changes. Pain…
194	What is continuous subcutaneous insulin infusion (CSII) and how does it benefit pediatric patients with type 1 diabetes mellitus?	Factors associated with adherence to continuous subcutaneous insulin infusion in pediatric diabetes. Continuous subcutaneous insulin infusion (CSII) is a safe and effective alternative to insulin injections in pediatric type 1 diabetes mellitus. CSII can be associated with an increased risk of hypoglycemia and diabetic ketoacidosis (DKA) in some patients. In our Center, patients/guardians are scr…
195	What is cytolipin R, and from where is it isolated?	On the structure of cytolipin R, a ceramide tetrahexoside hapten from rat lymphosarcoma. Cytolipin R, a ceramide tetrahexoside isolated from rat lymphosarcoma, was studied by sequential hydrolysis with specific glycosidases which revealed the anomeric configurations of the glycosidic bonds. Sugar linkages were established by combined gas-liquid chromatography and mass spectrometry of the partiall…
196	What is diabetic arteriopathy and how does it affect the lower limbs?	Diabetic arteriopathy of the lower limbs]. Diabetic arteriopathy is a specific entity as it associates macro-angiopathy ischemia factor and micro-angiopathy leading to peripheral neuropathy. This association leads to specific clinical manifestations dues to interplay of ischemic and infectious phenomena. Diffuse occlusive lesions predominate distally with mediacalcosis. Wider surgical indications…
197	What is disseminated toxoplasmosis and how does it typically present in immunocompromised hosts?	Diarrhea as a Presenting Symptom of Disseminated Toxoplasmosis. Disseminated toxoplasmosis is uncommon in both immunocompetent and immunocompromised hosts with gastrointestinal involvement being rarely described. We report a case of disseminated gastrointestinal toxoplasmosis in an immunocompromised man who presented with one month of diarrhea and abdominal pain. Imaging showed thickening of the …
198	What is dyspnea and how is it perceived by patients?	Dyspnea, also called shortness of breath, is a patient's perceived difficulty to breathe. Sensations and intensity can vary and are subjective. It is a prevalent symptom impacting millions of people. It may be the primary manifestation of respiratory, cardiac, neuromuscular, psychogenic, or systemic illnesses, or a combination of these. Dyspnea on exertion is a similar sensation; however, this sh…
199	What is dyspnea, and how is it perceived by patients?	Dyspnea, also known as shortness of breath, is a patient's perceived difficulty to breathe. Sensations and intensity can vary and are subjective. It is a prevalent symptom impacting millions of people. It may be the primary manifestation of respiratory, cardiac, neuromuscular, psychogenic, or systemic illnesses, or a combination of these. Dyspnea on exertion is a similar sensation. However, this …
200	What is Electrochemiluminescence (ECL)?	Electrochemiluminescence (ECL) combines electrochemical reactions and luminescence, converting electrical energy to light. [1] ECL differs from chemiluminescence; in ECL, the reactive species that produce the chemiluminescent reaction are electrochemically generated from stable precursors at the surface of an electrode. [2]
201	What is garcibracteatone classified as in the context of natural products?	Biomimetic total synthesis of (±)-garcibracteatone. The polycyclic polyprenylated acylphloroglucinol natural product garcibracteatone has been synthesized in four steps from phloroglucinol, using a strategy based on biosynthetic speculation. The key biomimetic transformation is a cascade of 7-endo-trig and 5-exo-trig radical cyclizations followed by a terminating aromatic substitution reaction.
202	What is gastrulation and when does it occur during embryonic development?	Gastrulation is a phase that occurs during the third week of early embryonic development, and it takes place immediately after the blastula phase in most animals. Here, the single-layered and hollow blastula is rearranged and differentiated in the multi-layered gastrula with three distinct layers: the ectoderm, mesoderm, and endoderm. This differentiation is a change from homogenous, single layer…
203	What is generally believed about the majority of cases of breast pain in relation to cancer?	Many a time, it is not possible to determine the exact cause of such breast pain. However, it is generally believed that in the majority of cases, such breast pain is not a sign of cancer. Still, professionals recommend a detailed medical review with proper history and physical exam done by a primary caregiver to rule out any such possibility. Classification [4] [3] [2]
204	What is gestational diabetes mellitus (GDM) and why is it significant during pregnancy?	Aberrantly Expressed Non-Coding RNAs in the Placenta and Their Role in the Pathophysiology of Gestational Diabetes Mellitus. Gestational diabetes mellitus (GDM), one of the most common complications during pregnancy, is associated with a high risk of short- and long-term adverse effects on the mother and offspring. Placenta-derived hormones and cytokines aggravate maternal insulin resistance (IR)…
205	What is granulation tissue and why is it important in the wound healing process?	Granulation tissue is an important component in the wound healing process. Wounds can heal by primary intention (wound edges approximate easily) and secondary intention (wounds edges do not approximate). Granulation tissue matrix will fill wounds that heal by second intention. This tissue type is also present in chronic wounds that have many different causes. This article will discuss the mechani…
206	What is group therapy?	Group therapy is the treatment of multiple patients at once by one or more healthcare providers. It can be used to treat a variety of conditions including but not limited to emotional trauma, anxiety, depression, post-traumatic stress disorder (PTSD), and attention deficit hyperactivity disorder (ADHD). This activity outlines the principles of group therapy and explains the role of the interprofe…
207	What is Huntington disease (HD) and what are its main characteristics?	Huntington disease (HD), a neurodegenerative autosomal dominant disorder, is characterized by involuntary choreatic movements with cognitive and behavioral disturbances. It occurs as a result of cytosine, adenine, and guanine (CAG) trinucleotide repeats on the short arm of chromosome 4p16.3 in the Huntingtin (HTT) gene. This mutation leads to an abnormally long expansion of the polyglutamine in t…
208	What is Huntington disease (HD)?	Huntington disease (HD), a neurodegenerative autosomal dominant disorder, is characterized by involuntary choreatic movements with cognitive and behavioral disturbances. This activity outlines an overview of Huntington disease with emphasis on etiology, pathophysiology, clinical features, and the differential diagnosis as well the role of the interprofessional team in the evaluation and treatment…
209	What is Huntington disease and how is it inherited?	Huntington disease is an autosomal dominant disorder caused by the elongation of CAG repeats on the short arm of chromosome 4p16.3 in the HTT gene. The gene encodes for the HTT protein, which plays a role in the synaptic function and also plays a crucial role in the post-embryonic period. It is thought to have anti-apoptotic functions as well as protect against the toxic mutant HTT. There is some…
210	What is iliopsoas tendon rupture and how common is it as a cause of hip pain in elderly patients?	Spontaneous Iliopsoas Tendon Rupture: An Uncommon Cause of Hip Pain in Elderly Patients. Iliopsoas tendon rupture is a relatively rare cause of hip pain. It has been described in children, in adults with pathologic avulsion secondary to metastatic disease, and in older individuals with multiple chronic illnesses. We are reporting a case of apparently spontaneous iliopsoas tendon rupture that occu…
211	What is impaired glucose tolerance (IGT) and its significance in predicting type 2 diabetes in adults?	Impaired glucose tolerance in obese white children and adolescents: three to five year follow-up in untreated patients. Impaired glucose tolerance (IGT) is a predictor of type 2 diabetes in adults. However, the converting rate from IGT to diabetes is largely unknown in obese children. We analyzed all 128 obese white European children diagnosed with IGT at our institution in the years 2003-2006 (m…
212	What is insulin glargine and what is its primary use?	Insulin glargine is a synthetic version of human insulin that is FDA approved to treat adults and children with type 1 diabetes and adults with type 2 diabetes to improve and maintain glycemic control. Insulin glargine is a long-acting insulin injected once daily and provided a basal insulin level throughout the day. Regimens often combine it with rapid-acting insulin to obtain optimal glycemic c…
213	What is insulin glargine used for?	Insulin glargine is a synthetic version of human insulin that is FDA approved to treat adults and children with type 1 diabetes and adults with type 2 diabetes to improve and maintain glycemic control. Insulin glargine is a long-acting insulin injected once daily and provides a basal insulin level throughout the day. Regimens often combine it with rapid-acting insulin to obtain optimal glycemic c…
214	What is Jacobs syndrome also known as?	Jacobs syndrome, also known as 47,XYY syndrome, is a rare genetic condition that occurs in about 1 out of 1000 male children. It belongs to a group of conditions known as "sex chromosome trisomies", with Klinefelter's syndrome being the more common type. [1] This condition was initially discovered in the 1960s. [2] Early studies performed on institutionalized men found that 47,XYY males were more…
215	What is Jacobs syndrome and how does it arise?	Jacobs syndrome is not an inherited condition. It most commonly arises during meiosis II in the father, at which time an extra Y chromosome is attributed to the resultant sperm. [2] An alternate and less common form of this condition is 46,XY/47,XYY mosaicism, which arises during early embryonic development. [2] In this scenario, the postzygotic mitotic nondisjunction is responsible for the disea…
216	What is Jacobs syndrome, and how does it occur?	Jacobs syndrome is a rare genetic abnormality in which a male receives an extra Y chromosome from his father. While many patients go undiagnosed due to mild symptoms, the disease does seem to confer an increased risk for certain comorbid conditions such as asthma, seizure disorders, autism spectrum disorder, learning disabilities, and behavioral problems. This activity outlines the evaluation and…
217	What is Mallory-Weiss syndrome (MWS)?	Mallory-Weiss syndrome (MWS) is one of the common causes of acute upper gastrointestinal (GI) bleeding, characterized by the presence of longitudinal superficial mucosal lacerations (Mallory-Weiss tears). These tears occur primarily at the gastroesophageal junction; they may extend proximally to involve the lower or even mid esophagus and at times extend distally to involve the proximal portion o…
218	What is Mallory-Weiss syndrome?	Mallory-Weiss syndrome is one of the common causes of acute upper gastrointestinal bleeding and is characterized by the presence of longitudinal superficial mucosal lacerations (Mallory-Weiss tears). These tears occur primarily at the gastroesophageal junction and may extend proximally to involve the lower to mid-esophagus or distally to involve the proximal portion of the stomach. This activity …
219	What is mastalgia and how common is it among women during their reproductive life?	Mastalgia refers to a common breast pain that a female suffers from during her lifetime. Approximately two-thirds of women develop this pain during their reproductive life and seek medical attention either because it adversely affects their daily life or out of the fear of any serious underlying pathology like breast cancer. The breast pain ranges from mild to severe, could be intermittent or con…
220	What is MDD in the context of depressive disorders?	As per the Diagnostic Statistical Manual of Mental Disorders, Fifth Edition (DSM-5) diagnostic criteria, MDD is a subclassification under depressive disorders, which also include Disruptive Mood Dysregulation Disorder, Persistent Depressive Disorder (Dysthymia), Premenstrual Dysphoric Disorder, Substance/Medication-Induced Depressive Disorder, Depressive Disorder Due to Another Medical Condition,…
221	What is Mucosa-associated lymphoid tissue (MALT) lymphoma a subtype of?	Mucosa-associated lymphoid tissue (MALT) lymphoma is a subtype of the marginal zone lymphoma (MZL), which is non-Hodgkin lymphoma. It is also called extranodal marginal zone lymphoma (EMZL). It is frequently noted in the stomach but virtually can involve any mucosal site like the salivary gland, ocular adnexa, lung, and elsewhere. EMZL is clinically distinct from the other types of MZL, the splen…
222	What is multiple sclerosis (MS) and how does it affect the central nervous system?	Multiple sclerosis (MS) is an immune-mediated inflammatory demyelinating disease of the central nervous system that results in loss of oligodendrocytes, astroglial scarring, and axonal injury. Certain clinical features are typical of MS, but the disease has a highly variable presentation. Neurological symptoms present through time and space, making it a complex disorder with atypical forms. Major…
223	What is multiple sclerosis (MS) and how does it affect the central nervous system?	Multiple sclerosis (MS) is an immune-mediated inflammatory demyelinating disease of the central nervous system, resulting in loss of oligodendrocytes, astroglial scarring, and axonal injury (end-stage). Disease-modifying drugs help minimize long-term disability for people with MS by decreasing CNS inflammation, reducing the frequency and severity of acute attacks, delaying disease progression, an…
224	What is neuroblastoma and what percentage of pediatric cancer deaths does it account for?	Development of immunomonitoring of antibody‑dependent cellular cytotoxicity against neuroblastoma cells using whole blood. Neuroblastoma, a childhood tumour of neuroectodermal origin, accounts for 15 % of paediatric cancer deaths, which is often metastatic at diagnosis and despite aggressive therapies, it has poor long-term prognosis with high risk of recurrence. Monoclonal antibody (mAb) therapy…
225	What is nickel allergy and how is it defined?	Nickel allergy is a type of contact dermatitis caused by direct contact with nickel. It is the most common identifiable cause of metal-related contact dermatitis and may be encountered in a variety of healthcare settings, from primary care clinics to emergency departments. This activity reviews the evaluation and treatment of nickel allergy and highlights the role of the interprofessional team in…
226	What is nickel allergy classified as?	Nickel allergy is a type of allergic contact dermatitis. A nickel allergy is commonly encountered with jewelry, kitchen tools, and silverware. In individuals who are sensitive to nickel, ingestions of certain foods (e.g., chocolate, nuts, oats, green beans, peas) may cause systemic nickel allergy syndrome (SNAS) or lead to chronic dermatitis. [2] Implantable devices also lead to an increased risk…
227	What is ocular futility, and how does it affect treatment decisions?	Ocular futility addresses situations in which the risks of treatment vastly outweigh the benefits of treatment. End-stage ocular conditions include severe trauma, advanced age-related macular degeneration, end-stage glaucoma, and other disease processes where intervention offers limited potential benefit. Determining when intervention is futile is difficult. Therefore, critical ethical principles…
228	What is ocular futility?	Ocular futility is the point at which therapeutic interventions are no longer a net benefit for the patient. Determining the point at which the further treatment of ocular pathology is futile is challenging. Medical futility is well-described in many other areas of medicine. When considering the patient's physical, mental, and emotional health, healthcare professionals use medical futility to aid…
229	What is OME and why is it significant in children?	OME is one of the most frequent infectious diseases in children and is the most common cause of acquired hearing loss in childhood. [6] The disease commonly affects children between the ages of 1 and 6. There is a higher prevalence at the age of 2, which drops after the age of 5. OME is more prevalent during the winter months, corresponding to higher patient rates of upper respiratory infections.
230	What is osteopathic manipulative treatment (OMT)?	Osteopathic manipulative treatment (OMT) is a direct technique engaging and stretching the targeted muscles toward their restrictive barrier. The muscle energy (ME) procedure requires patient participation and, thus, clear patient-physician communication. ME effectively treats pain in various body areas, from the pelvis to the elbow and neck. [2] Understanding the proper application of this proce…
231	What is otitis media with effusion (OME)?	Otitis media with effusion (OME) is a condition in which there is fluid in the middle ear but no signs of acute infection. As fluid builds up in the middle ear and Eustachian tube, it places pressure on the tympanic membrane. The pressure prevents the tympanic membrane from vibrating properly, decreases sound conduction, and therefore results in decreased hearing. This activity reviews the pathop…
232	What is otitis media with effusion (OME)?	Otitis media with effusion (OME) is a condition in which there is fluid in the middle ear but no signs of acute infection. As fluid builds up in the middle ear and Eustachian tube, it places pressure on the tympanic membrane. The pressure prevents the tympanic membrane from vibrating properly, decreases sound conduction, and therefore results in a decrease in patient hearing. Chronic OME is defin…
233	What is oxcarbazepine primarily used to treat in adults and children with epilepsy?	Oxcarbazepine is also available as an extended-release (XR) dosage form. It is a member of a class of medications known as anticonvulsants and voltage-sensitive sodium channel antagonists. Oxcarbazepine is FDA-approved for partial seizures in adults with epilepsy or partial seizures in children with epilepsy ages 4 to 16. This medication is useful as monotherapy or adjunctive to another drug for …
234	What is oxcarbazepine used to treat?	Oxcarbazepine is a medication used in the treatment of partial seizures. It is in the anticonvulsant drug classification. Oxcarbazepine is a 10-keto derivative of carbamazepine, which came to the market in 2000. However, the minor structural differences between oxcarbazepine and carbamazepine have led to significant differences in the induction of metabolic pathways and the metabolism of the two …
235	What is pediatric hearing loss?	Pediatric hearing loss is a broad category that covers a wide range of pathologies. Early detection and prompt management are essential for the development of normal language and psychosocial functioning, as well as to identify potentially reversible causes or other underlying problems. Hearing is measured in decibels, and the severity of the hearing loss is graded by hearing thresholds. The norm…
236	What is primary osteosarcoma of the breast, and how common is it?	Primary Osteosarcoma of the Breast Arising in an Intraductal Papilloma. Primary osteosarcoma of the breast is extremely rare, and an osteosarcoma arising from an intraductal papilloma is exceptional. A 72-year-old Saudi Arabian woman presented with a solid, bone-containing breast mass that was diagnosed as primary osteosarcoma of the breast on biopsy. She had a history of untreated intraductal pa…
237	What is solitary play?	Play takes form in solitary play, parallel play, [1] and social play. Solitary play is a child playing independently with no outside interaction. Playing alongside another child, both intent on similar objects of the play without direct interaction is known as parallel play. If you were to look in on a room full of toddlers, several of them might be at the same playing station, each consumed in t…
238	What is stranger anxiety, and how does it manifest in infants around six months old?	Six months : Stranger anxiety; Rolls over; begins to say consonants while babbling; brings things to mouth.
239	What is the advanced trauma life support approach used for assessing traumatic injuries?	In traumatic injuries, one should assess the patient in accordance with the advanced trauma life support approach (airway, breathing, circulation, etc.) for a systematic assessment of the patient and to rule out any life-threatening injuries before referring or transferring patients for further specialist management of their finger injuries. Determining the mechanism of injury is crucial, as it c…
240	What is the approximate horizontal measurement of the round window?	The round window is caudal and medial to the oval window. The round window measures approximately 1.5 to 2.1 mm horizontally, 1.9 mm vertically, and is 0.7 mm thick. [7] [8] [9] The round window may appear ovoid, skewed, or nonplanar in shape. [7] The round window is located approximately 3.44 mm posterior to the umbo of the malleus and at an approximate angle of 113° from the long process of the…
241	What is the brachial plexus and what role does it play in upper limb innervation?	The brachial plexus is the network of innervation to the upper limb. It originates in the neck and passes between the anterior and middle scalene muscles. It courses beneath the transverse cervical artery in the posterior triangle of the neck and continues underneath the clavicle and first rib. Finally, it travels toward the axilla where the terminal branches arise to provide motor and sensory in…
242	What is the concentration of hemoglobin in grams per liter referred to as Hb?	Hb is the concentration of hemoglobin in grams per liter 1.39- oxygen binding capacity of hemoglobin per gram SaO2 is hemoglobin oxygen saturation expressed as a fraction (like- 98% will be 0.98) Cardiac output is described as the amount of blood pumped by the heart in liter per minute 0.003 x pao2 is the amount of dissolved oxygen in the blood in milliliters
243	What is the concept behind creating a heart valve prosthesis from autologous pericardium?	Heart valve prosthesis from autologous pericardium. Preliminary results apropos of 15 patients]. The concept of a heart valve prosthesis made from autologous pericardium is based on the idea of creating and developing a valve with a longer life than heterografts or homografts due to the absence of tissue degeneration causing the deterioration of both of these types of bioprostheses. The first att…
244	What is the earliest indication of play in infants?	Play is prosocial and evolves as the child progresses through infancy and childhood. The earliest and most rudimentary indication of play is the social smile, which occurs at about 4 to 6 weeks of age. By 3 months, play progresses to regular smiling and cooing when a baby is face-to-face with a person. Between the ages of 3 to 6 months, infants actively seek interaction with others and begin to p…
245	What is the effect of insulin on the phosphorylation of the beta subunit of the insulin receptor?	Insulin stimulation of phosphorylation of the beta subunit of the insulin receptor. Formation of both phosphoserine and phosphotyrosine. Rat hepatoma cells were labeled with [32P]orthophosphate and the insulin receptor subunits were identified by immunoprecipitation and sodium dodecyl sulfate-acrylamide gel electrophoresis. In the basal state, only the Mr = 95,000 (beta) subunit of the insulin re…
246	What is the effect of pentobarbitone sodium on arterial blood pressure in anaesthetized cats?	A vasodepressor effect of pentobarbitone sodium. 1. In anaesthetized cats under artificial ventilation, a few milligrams of pentobarbitone sodium injected into the cerebral ventricles produced a pronounced fall in arterial blood pressure, which was central in origin and resulted from inhibition of vasomotor tone.2. Pentobarbitone sodium was more effective in lowering blood pressure when injected …
247	What is the epidemiology of smallpox?	Objectives: Describe the epidemiology of small pox. Review the presentation of a patient with small pox. Summarize the treatment of small pox. Outline the importance of collaboration and communication among the interprofessional team members to be aware of the clinical presentation of smallpox and report it efficiently to prevent an outbreak of this disease. Access free multiple choice questions …
248	What is the epidemiology of wrist fractures?	Objectives: Summarize the epidemiology of wrist fractures. Describe the typical imaging findings associated with wrist fractures. Explain the criteria for non-surgical management of wrist fractures. Outline the importance of collaboration among the interprofessional team in the evaluation of wrist fractures and the care of affected patients. Access free multiple choice questions on this topic.
249	What is the estimated incidence of brachial plexitis in terms of cases per 100,000 person-years?	The incidence of brachial plexitis is estimated to be approximately 1.64 cases per 100,000 person-years. Males are more commonly affected than females. Multiple males to female ratios have been reported, ranging from 2:1 to 11.5:1. Cases have been reported in patients three months to 75 years old. The peak age for onset of the disease is during the third and seventh decades.
250	What is the etiology of adenoid cystic carcinoma?	Objectives: Identify the etiology of adenoid cystic carcinoma. Review the appropriate history, physical, and evaluation of adenoid cystic carcinoma. Outline the treatment and management options available for adenoid cystic carcinoma. Describe interprofessional team strategies for improving care coordination and communication to enhance the treatment for patients with adenoid cystic carcinoma and …
251	What is the etiology of corneal mucous plaque?	Objectives: Describe the etiology of corneal mucous plaque. Review the presentation of a patient with corneal mucous plaque. Outline the management considerations for patients with corneal mucous plaque. Explain the importance of collaboration and communication amongst the interprofessional team to enhance the delivery of care for patients with corneal mucous plaques. Access free multiple choice …
252	What is the etiology of Huntington disease?	Objectives: Identify the etiology of Huntington disease. Overview the evaluation of patients with Huntington disease. Outline the management options for Huntington disease. Access free multiple choice questions on this topic.
253	What is the etiology of Mallory-Weiss syndrome?	Objectives: Identify the etiology of Mallory-Weiss syndrome. Describe exam findings consistent with Mallory-Weiss syndrome. Outline the treatment and management options available for Mallory-Weiss syndrome. Explain interprofessional team strategies for improving care coordination and communication to improve outcomes for patients affected by Mallory-Weiss syndrome. Access free multiple choice que…
254	What is the focus of the study regarding dark matter scattering with protons in the early Universe?	Constraints on Scattering of keV-TeV Dark Matter with Protons in the Early Universe. We present the first cosmological constraint on dark matter scattering with protons in the early Universe for the entire range of dark matter masses between 1 keV and 1 TeV. This constraint is derived from the Planck measurements of the cosmic microwave background (CMB) temperature and polarization anisotropy, an…
255	What is the frequency of hyponatremia in hospitalized patients with AIDS and ARC according to the study?	Hyponatremia in hospitalized patients with the acquired immunodeficiency syndrome (AIDS) and the AIDS-related complex. To determine the frequency, etiology, and clinical association of hyponatremia in patients with the acquired immunodeficiency syndrome (AIDS) and AIDS-related complex (ARC). A prospective analysis of 167 patients with AIDS and 45 patients with ARC admitted on 259 occasions to a l…
256	What is the function of the mediastinum in the chest?	The mediastinum is a cavity that separates the lungs from the other structures in the chest. Generally, it is further divided into three main parts: anterior mediastinum, posterior mediastinum, and middle mediastinum. Cancers in the mediastinum can develop from structures that are anatomically located inside the mediastinum or that transverse through the mediastinum during development, and also f…
257	What is the highest age decade for the incidence of endometrial cancer diagnosis?	The age-incidence curve of endometrial cancer suggests that the highest incidence of diagnosis is in the seventh decade of life. [2] The American Cancer Society estimated that about 63,230 new cases of uterine cancer were diagnosed in 2018. [3] Per estimates, 4.6 per 100,000 women die of uterine cancer in the United States of America. [3] These statistics suggest that uterine cancer poses a great…
258	What is the incidence rate of Jacobs syndrome among newborn males?	Jacobs syndrome is relatively rare, occurring in approximately 1 out of 1000 newborn males. [7] This incidence appears to be relatively constant among men worldwide. [8] Diagnosis is often delayed, with the average age of diagnosis being approximately 17 years. [8] Phenotypic presentations may vary greatly and are often mild. [3] It is estimated that approximately 85% of 47,XYY men are never actu…
259	What is the initial response of platelets to vessel wall injury?	Formation and regulation of platelet and fibrin hemostatic plug. Formation of a hemostatic plug represents one of the earliest responses to vessel wall injury. Platelets react to any discontinuity in the vascular endothelium through initial contact, spreading, and formation of a thrombus (or aggregate). This development of a primary hemostatic plug requires platelet membrane receptors through whi…
260	What is the largest caliber vein among the ophthalmic veins?	Of the ophthalmic veins, the SOV is the largest caliber with the greatest diameter. It originates in the anterior medial orbit from the junction of the supraorbital, supratrochlear, and angular (a branch of the facial vein) veins medial to the superior rectus muscle insertion and posterior to the trochlea. The SOV then travels posteriorly in a diagonal manner (from medial to lateral) coursing inf…
261	What is the main objective of the pilot cost-of-illness study on long-term complications/sequelae of acute otitis media (AOM)?	A pilot cost-of-illness study on long-term complications/sequelae of AOM. Acute otitis media (AOM) commonly affects young children and occasionally results in serious complications/sequelae. This pilot cost-of-illness study aimed to assess the economic burden of long-term AOM complications/sequelae in Belgium, and to establish a thorough methodology for a larger study. We retrospectively reviewed…
262	What is the main purpose of the study on continuous glucose sensing time lag?	Graphical and numerical evaluation of continuous glucose sensing time lag. This study introduces a new method for graphical and numerical evaluation of time lags typically associated with subcutaneous glucose sensing, based on Poincaré-type plot and a maximum statistical agreement criterion. The proposed method is illustrated by retrospective analysis of 56 continuous glucose monitor (CGM) time s…
263	What is the main purpose of the study on segmental pancreatic allografts described in the text?	Clinical experience with renal and neoprene-injected segmental pancreatic allografts in man. We describe 22 clinical cases of segmental pancreatic grafts that were prepared with neoprene injection in the pancreatic duct. Complete correction of the diabetes is obtained during the period of function of the graft. The surgical procedure is a safe one and does not lead to a higher surgical risk than …
264	What is the main reaction studied in the article regarding H<sub>3</sub>B·NMeH<sub>2</sub>?	Dehydropolymerization of H<sub>3</sub>B·NMeH<sub>2</sub> Mediated by Cationic Iridium(III) Precatalysts Bearing κ<sup>3</sup>- <sup><i>i</i></sup> Pr-PN <sup><i>R</i></sup> P Pincer Ligands (<i>R</i> = H, Me): An Unexpected Inner-Sphere Mechanism. The dehydropolymerization of H<sub3</subB·NMeH<sub2</sub to form <iN</i-methylpolyaminoborane using neutral and cationic catalysts based on the {Ir( <s…
265	What is the main role of the electric-field-responsive paramagnetic contrast agent in the study of epilepsy?	An electric-field-responsive paramagnetic contrast agent enhances the visualization of epileptic foci in mouse models of drug-resistant epilepsy. For patients with drug-resistant focal epilepsy, excision of the epileptogenic zone is the most effective treatment approach. However, the surgery is less effective in the 15-30% of patients whose lesions are not distinct when visualized by magnetic res…
266	What is the major driver of economic loss due to mastitis in dairy animals?	Localized and Systemic Inflammatory Mediators in a Murine Acute Mastitis Model. Milk depression is the major driver of economic loss due to mastitis in dairy animals. The aim of this study was to identify potential mediators of milk depression by investigating the local and systemic changes in gene expression or cytokine production during endotoxin challenge of the mammary gland in a mouse model.…
267	What is the mechanism of action of amphetamine?	Objectives: Explain the mechanism of action of amphetamine. Describe the potential adverse effects of amphetamine. Identify signs and symptoms of amphetamine toxicity. Review the importance of collaboration and communication amongst the interdisciplinary team to properly monitor for adverse effects in patients receiving amphetamine treatment. Access free multiple choice questions on this topic.
268	What is the mechanism of action of cladribine in the treatment of multiple sclerosis?	Objectives: Identify the mechanism of action of cladribine. Describe the adverse effects of cladribine therapy. Discuss relevant landmark clinical trials supporting the use of cladribine for the treatment of multiple sclerosis. Summarize interprofessional team strategies to improve care coordination and communication to improve patient-centered outcomes in patients treated with cladribine. Access…
269	What is the mechanism of action of COVID-19 vaccines?	Objectives: Identify the mechanism of action of COVID-19 vaccines. Describe indications for COVID-19 vaccines. Review the adverse effects of the currently authorized COVID-19 vaccines. Outline some interprofessional strategies the healthcare team can employ to optimize SARS-COVID-19 vaccine deployment and improve public health outcomes. Access free multiple choice questions on this topic.
270	What is the mechanism of action of insulin glargine?	Objectives: Identify the mechanism of action of insulin glargine. Describe the contraindications of insulin glargine. Review the appropriate monitoring for insulin glargine. Explain some interprofessional team strategies for improving care coordination and communication to advance treatment with insulin glargine and improve outcomes. Access free multiple choice questions on this topic.
271	What is the mechanism of action of irinotecan (CPT-11) as a cancer treatment?	In vitro sensitivity of fresh ovarian carcinoma specimens to CPT-11 (irinotecan). Irinotecan (CPT-11) is a DNA topoisomerase I inhibitor which has shown activity in vitro against several cancer cell lines and some promising clinical responses in phase I and II trials in various solid tumors. The cytotoxicity of CPT-11 on human ovarian epithelial malignancies was tested in vitro utilizing the ATP …
272	What is the mechanism of action of oxcarbazepine?	Objectives: Describe the mechanism of action of oxcarbazepine. Review the therapeutic uses of oxcarbazepine. Explain the potential side effects of oxcarbazepine. Outline the importance of collaboration and coordination among the interprofessional team to enhance patient care when dosing and monitoring oxcarbazepine therapy. Access free multiple choice questions on this topic.
273	What is the medical term used for breast pain?	Mastalgia is a medical term used for breast pain, one of the most common complaints among women of 15 to 40 years of age (child-bearing age). Approximately two-thirds of women during their reproductive lives suffer from this condition and seek medical help. It is a dull, aching pain while some women may describe it as heaviness, tightness, discomfort, or burning sensation in the breast tissue, wh…
274	What is the molecular weight of the protein encoded by the PstI K fragment of AcMNPV?	Baculovirus phosphoprotein pp31 is associated with virogenic stroma. The PstI K fragment of Autographa californica nuclear polyhedrosis virus (AcMNPV) encodes a protein with a molecular weight of 31,000. To define the role of this protein (pp31) in virus infection further, it was overexpressed in bacteria and used to produce polyclonal antiserum. Radioimmunoprecipitation analysis indicated that p…
275	What is the most common subtype of endometrial cancer?	Endometrial adenocarcinoma or endometrioid carcinoma is the most common subtype of endometrial cancer. Endometrial adenocarcinoma develops as a result of unopposed estrogen exposure. Estrogen has a proliferative effect on the endometrium, which leads to endometrial hyperplasia. Unmonitored proliferation leads to dysplasia and later carcinoma. Adipose tissue in the body converts androgens into est…
276	What is the most common type of MZL lymphoma?	MALT lymphoma is the commonest MZL type and has been described in all tissues. [2] They arise from the lymphoid populations induced by chronic inflammation in extranodal sites. The most commonly affected organ is the stomach, associated with chronic gastritis induced by Helicobacter pylori . [3]
277	What is the most common virus to infect children worldwide?	The human respiratory syncytial virus (RSV) is one of the most common viruses to infect children worldwide and increasingly is recognized as an important pathogen in adults, especially the elderly. The most common clinical scenario encountered in RSV infection is an upper respiratory infection, but RSV commonly presents in young children as bronchiolitis, a lower respiratory tract illness with sm…
278	What is the objective of the retrospective observational study on primary delusional jealousy?	Pharmacotherapy for primary delusional jealousy, a retrospective observational study of 32 cases with Othello syndrome. To determine whether primary delusional jealousy can be treated effectively with antipsychotics or antidepressants, and whether any clinical variables are associated with response to pharmacotherapy, we carried out a retrospective case series observational study by reviewing cli…
279	What is the objective of the study conducted on hypertensive and normotensive rats?	Increased activity of calcium channels and Rho-associated kinase in the basilar artery during chronic hypertension in vivo. Several factors mediating vascular responses appear to play an important role in the increased resistance of cerebral blood vessels during hypertension. The objective of this study was to elucidate the mechanisms by which hypertension increases the basal tone of the basilar …
280	What is the origin of the IOV?	The IOV originates as a venous plexus between the globe and the inferior rectus muscle near the anteromedial portion of the orbital floor. The IOV often splits into two branches: one exits the orbit via the inferior orbital fissure to drain into the pterygoid venous plexus while the other exits via the superior orbital fissure to empty into either the SOV or the cavernous sinus directly. The cave…
281	What is the origin of the lumbosacral plexus and the tibial and posterior tibial nerves?	The lumbosacral plexus, and consequently the tibial and posterior tibial nerves, are of ectodermal origin while the muscles, blood vessels, and bones of the limbs they supply are of mesodermal derivation. The sacral plexus consists of the sacral spinal nerves S1 through S4 and their respective anterior rami along with branches from spinal roots L4 and L5. The anterior rami of L1 through L4 nerve …
282	What is the origin of the ureteric bud in the metanephric kidney?	Collecting duct morphogenesis. The collecting duct system of the metanephric kidney develops from the ureteric bud, an outgrowth from the caudal end of the Wolffian duct. The ureteric bud is induced to form by signals emanating from a specific area of intermediate mesoderm, which it immediately invades. In response to further mesenchyme-derived signals, the ureteric bud ramifies to form a tree-li…
283	What is the overall age-adjusted rate of ACC cases per 100,000 individuals?	ACC exhibits a slight predominance in females (60% versus 40% in males) with an overall age-adjusted rate of 4.5 cases per 100,000 individuals. [4] Although it predominantly arises from secretory cells of the salivary glands, it can also originate in other areas like the hard palate, nasopharynx, lacrimal glands, and tongue as well as the external auditory canal. [1] Apart from the head and neck …
284	What is the pathophysiology of respiratory syncytial virus infection?	Objectives: Describe the pathophysiology of respiratory syncytial virus infection. Review the presentation of respiratory syncytial virus infection. Outline the treatment and management options available for the respiratory syncytial virus. Describe interprofessional team strategies for improving care coordination and communication to advance the treatment of respiratory syncytial virus and impro…
285	What is the patient history typically associated with Jacobs syndrome?	Objectives: Describe the patient history associated with Jacobs syndrome. Outline the management considerations for patients with Jacobs syndrome. Explain how to counsel a patient with Jacobs syndrome. Summarize the importance of collaboration and communication amongst the interprofessional team to enhance the delivery of care for patients affected by Jacobs syndrome. Access free multiple choice …
286	What is the percentage range of patients who develop an incisional hernia following exploratory laparotomy?	Incisional hernia following exploratory laparotomy occurs in 5 - 20% of patients. Risk factors for incisional hernia formation include (1) immunosuppression, (2) wound infection, (3) extreme obesity, (4) malnutrition, (5) patient age, (6) prior abdominal surgery, (7) and any medical condition that is associated with an increase in intra-abdominal pressure in the postoperative period. Other biolog…
287	What is the presentation of bone marrow edema syndrome?	Objectives: Describe the presentation of bone marrow edema syndrome. Summarize the clinical course of bone marrow edema syndrome and the best management. Identify the challenges associated with the management of bone marrow edema syndrome. Outline the role of an interprofessional health team in optimizing patient management of bone marrow edema syndrome. Access free multiple choice questions on t…
288	What is the prevalence of adenoid cystic carcinoma (ACC) compared to other head and neck carcinomas?	Owing to the low prevalence of this malignancy, scarce data in the form of a few single-center population-based studies is available regarding its etiology. [3] Unlike other carcinomas of the head and neck region like squamous and basal cell carcinoma, smoking and the use of alcohol have not been linked as potential risk factors for the development of ACC. Several genetic mutations have been foun…
289	What is the primary aim of the study on chronic fatigue in patients with sarcoidosis in clinical remission?	Characterization of chronic fatigue in patients with sarcoidosis in clinical remission. Patients with sarcoidosis frequently complain of fatigue, even when sarcoidosis has come into clinical remission. The primary aim of this study was to assess the severity of fatigue in patients with sarcoidosis in clinical remission and to characterize it according to the international criteria for chronic fat…
290	What is the primary clinical entity formed by the primary purpuras?	The Hæmorrhagic Diathesis. The primary purpuras form a single clinical entity.Variations in the number of platelets can occur without the production of hæmorrhages. These variations are the result of the condition of the capillaries and are not the cause of hæmorrhages. The platelets may vary in any form of purpura, primary or secondary.The essential cause of the hæmorrhagic state is a defect or …
291	What is the primary clinical presentation of RSV infection in young children?	The human respiratory syncytial virus (RSV) is one of the most common viruses to infect children worldwide and increasingly is recognized as an important pathogen in adults, especially the elderly. The most common clinical scenario encountered in RSV infection is an upper respiratory infection, but RSV commonly presents in young children as bronchiolitis, a lower respiratory tract illness with sm…
292	What is the primary concern for EMS providers on all scenes?	The primary concern for EMS providers of all levels on all scenes is personal safety. An EMS provider is of no use to a patient if he or she is injured or incapacitated. More importantly, EMS can be a dangerous job, and providers must ensure that they go home safe at the end of every shift.
293	What is the primary focus of the analysis regarding violence in long-term care policies for the elderly?	Analysis of the theme of violence in policies of long-term care for the elderly. This paper aimed to identify and analyze in national and international literature whether and how the theme of violence is addressed in the studies of public policies for older adults in Long-Term Care Institutions (LTCI). We conducted an integrative review of the published literature between 2010 and August 2016. Th…
294	What is the primary focus of the preliminary communication regarding trichlorethylene?	Trichlorethylene - relationship of metabolite levels to atmospheric concentrations: preliminary communication. The search for a practical index of trichlorethylene exposure must take into account its degree of narcotic activity in turn related to air concentration. Trichloracetic acid level in urine provides a useful means of assessing exposure and it can be related to trichlorethylene in air. A …
295	What is the primary focus of the study conducted in Istanbul and the Aegean region regarding domestic violence?	Exposure to domestic violence in women living in Istanbul and Aegean regions: a Turkish sample. Domestic violence (DV) is a serious public health problem in the world. DV against women is also a global problem without cultural, geographic, religious, social, economic or national boundaries. This descriptive cross-sectional study was carried out to determine the situations of DV in women living in…
296	What is the primary function of the deltoid muscle?	The deltoid muscle is primarily responsible for the abduction of the arm. It contributes to lateral rotation and extension of the posterior fibers, as well as medial rotation and flexion of the anterior fibers. It originates from the lateral third of the clavicle, the acromion, and the spine of the scapula, and inserts at the deltoid tuberosity of the lateral humerus. Teres minor is one of the mu…
297	What is the primary function of the ophthalmic veins?	The function of the ophthalmic veins is to drain blood from the eye and orbit, in addition to periocular adnexal tissues and parts of the mid-face, including the glabella and nasal bridge. The tributaries of the SOV include the following: the lacrimal vein, central retinal vein, superior vortex veins, anterior ethmoidal vein, several muscular veins, medial ophthalmic vein, and sometimes the IOV. …
298	What is the primary function of the web tool pegFinder?	A web tool for the design of prime-editing guide RNAs. Prime editing enables diverse genomic alterations to be written into target sites without requiring double-strand breaks or donor templates. The design of prime-editing guide RNAs (pegRNAs), which must be customized for each edit, can however be complex and time consuming. Compared with single guide RNAs (sgRNAs), pegRNAs have an additional 3…
299	What is the primary goal of treatment for traumatic finger amputation?	Objectives: Summarize the goal of treatment of finger amputation. Describe the common causes of traumatic finger amputation. Outline the factors that must be considered in determining whether traumatic finger amputation is necessary. Explain the modalities to improve care coordination among interprofessional team members in order to improve outcomes for patients requiring traumatic finger amputat…
300	What is the primary mechanism of injury for a distal radius fracture?	The mechanism of injury in a distal radius fracture is an axial force across the wrist with the pattern of injury determined by bone density, the position of the wrist, and the magnitude and direction of the force. Most distal radius fractures result from falls with the wrist extended and pronated. [1] This action places a dorsal bending moment across the distal radius. This type of injury is oft…
301	What is the primary objective of managing a traumatic finger amputation?	In the traumatic setting, the primary objective of management is to salvage the amputated finger to restore function, especially if the dominant hand is affected. However, this is not always possible, as there are many factors to consider. These factors include the time from injury, mechanism of injury, and degree of contamination [1] . In the elective setting, determinants for the level of amput…
302	What is the primary objective of the healthcare activity designed for professionals involved in pelvic dysfunctions?	This activity for healthcare professionals is designed to enhance the learners' competence in using the muscle energy procedure in evaluating and managing pelvic dysfunctions. This activity is also designed to equip learners to collaborate effectively with an interprofessional team caring for patients with pelvic dysfunction.
303	What is the primary objective of the ProKAR study on pulmonary rehabilitation for asthma patients?	Asthma control and health-related quality of life one year after inpatient pulmonary rehabilitation: the ProKAR Study. Although pulmonary rehabilitation (PR) is commonly used for asthmatics in many countries, so far there are no studies addressing the question of whether and for how long an improvement in asthma control (AC) is seen after rehabilitation. The ProKAR study (Prospektive Katamnesestu…
304	What is the primary purpose of COVID-19 vaccines?	Multiple COVID-19 vaccines have received emergency use authorizations (EUA) to prevent severe COVID-19 illness caused by the SARS-CoV-2 virus. They have been instrumental in controlling the severity of this pandemic and improving clinical outcomes. Moreover, a novel approach to vaccination was initiated during this pandemic using mRNA vaccines. This activity reviews the indications, administratio…
305	What is the primary purpose of play in children?	Play is the engagement of activity for enjoyment and recreation rather than for any set purpose. It is an expected, normal process in children. Moreover, play creates opportunities for the development of cognitive skills throughout childhood development. The purposes of play are to provide avenues to think and express emotions, consider alternative ways of viewing a situation, explore new ways of…
306	What is the primary role of the cell type responsible for forming the granulation tissue extracellular matrix (ECM)?	This cell type is responsible for the formation of the granulation tissue extracellular matrix (ECM). The ECM initially consists of type III collagen, which is a rapidly produced and a weaker form of collagen that is ultimately replaced by the stronger type I collagen at the end of wound healing and scar formation. TGF-β is a growth factor produced by both fibroblasts and keratinocytes during the…
307	What is the purpose of a suboccipital puncture?	Suboccipital puncture is a procedure that was developed at the beginning of the last century. It was designed to obtain cerebrospinal fluid for diagnostic and therapeutic purposes as an alternative to lumbar puncture. This activity describes suboccipital puncture and explains the role of the interprofessional team in managing patients who undergo a suboccipital puncture. The lateral C1-C2 cervica…
308	What is the purpose of arthrocentesis?	Arthrocentesis is a procedure performed to collect synovial fluid from joint spaces for the identification of a disease process or the relief of painful or bothersome symptoms. There are numerous indications for joint fluid aspiration, the most important of which includes the evaluation of synovial fluid for evidence of infection or inflammation. While the procedure specifics vary depending on th…
309	What is the purpose of lip augmentation using palmaris longus tendon grafts?	Upper lip augmentation: palmaris longus tendon as an autologous filler. Lip augmentation is used to enhance a thin upper lip or correct lip deficiencies. The palmaris longus tendon, an accessory tendon of the wrist, has been used successfully for upper extremity reconstruction and was used in this case series for upper lip augmentation. Patients underwent upper lip augmentation using palmaris lon…
310	What is the purpose of performing arthrocentesis?	Arthrocentesis is a procedure that is performed to obtain synovial fluid from within a joint capsule, both for diagnostic and for therapeutic purposes. It is used in multiple disease processes, including arthritis, gout, and infectious processes such as septic arthritis. This activity outlines the use of arthrocentesis in clinical settings and highlights the role of the interprofessional team in …
311	What is the purpose of sentinel lymph node biopsy (SLNB) in the context of cutaneous head and neck malignancies?	Sentinel lymph node biopsy for cutaneous head and neck malignancies. Sentinel lymph node biopsy (SLNB) is a procedure that can provide critical information regarding pathologic lymph node status and accurate regional staging. This is very important for developing treatment plans and providing prognostic guidance for cutaneous malignancies. The head and neck (HN) region is unique from other body s…
312	What is the purpose of suboccipital puncture?	Suboccipital puncture is a procedure that was developed at the beginning of the last century. It was designed to obtain cerebrospinal fluid (CSF) for diagnostic and therapeutic purposes as an alternative to lumbar puncture. It was performed through a midline puncture below the occipital bone. Many years later, the puncture was modified, and it was performed as a lateral C1-C2 cervical puncture. R…
313	What is the purpose of synovial fluid aspiration in evaluating intra-articular infectious processes?	Synovial fluid aspiration is indicated for the following: Evaluation for an intra-articular infectious process Diagnosis of inflammatory disease (e.g., crystalline arthropathy, spondyloarthropathies) Administration of medications for acute or chronic arthritis Symptom relief in a swollen, painful joint or inflammatory conditions (e.g., rheumatoid arthritis) Evacuation of possible hemarthrosis in …
314	What is the purpose of the developed HPLC column-switching method?	A rapid HPLC column switching method for sample preparation and determination of β-carotene in food supplements. A simple and automated HPLC column-switching method with rapid sample pretreatment has been developed for quantitative determination of β-carotene in food supplements. Commercially samples of food supplements were dissolved in chloroform with help of saponification with 1M solution of …
315	What is the purpose of the mobile asthma action plan (AAP) for adolescents?	Mobile-based asthma action plans for adolescents. To examine feasibility and utilization of a mobile asthma action plan (AAP) among adolescents. Adolescents (aged 12-17 years) with persistent asthma had their personalized AAP downloaded to a smartphone application. Teens were prompted by the mobile application to record either daily symptoms or peak flow measurements and to record medications. On…
316	What is the purpose of the novel method proposed in the study?	Quantification of azide groups on a material surface and a biomolecule using a clickable and cleavable fluorescent compound. Here, we propose a novel method for quantifying azide groups on a solid surface and a protein using a clickable and cleavable fluorescent compound. The clickable and cleavable fluorescent compound conjugates with the azide groups on the material surface and the fluorophore …
317	What is the purpose of the paper regarding acute femoro-popliteal ischemia?	Acute femoro-popliteal ischemia. New therapeutic approach. Respective role of thrombo-aspiration and in situ thrombolysis]. The purpose of this paper is to describe, based on our experience, the respective place of percutaneous thrombo-aspiration and in situ thrombolysis in acute inferior limb ischemia. Between july 1991 and April 1995, 46 patients presenting with acute arterial occlusion were tr…
318	What is the purpose of the renosonogram in the diagnosis of renal failure?	Renosonogram in diagnosis of renal failure. Twenty patients (10 males, 10 females age 20-60 years) with normal renal function underwent standard IVP and renosonogram. Length of kidney in its longest axis on IVP and sonogram was 13.6 +/- 1.43 cm, and 11.76 +/- 1.61 cm respectively. The ratio of the length of kidneys on IVP and sonogram respectively. There was significant correlation between these …
319	What is the purpose of the study conducted on longevity people aged 90 years and above?	Investigation of the Reference Interval Values of Fasting Plasma Glucose, Blood Pressure, and Blood Lipids in the Longevity People Aged 90 Years Old and Above. To our knowledge, the normal fasting plasma glucose (FPG), blood pressure (BP), and blood lipids (BL) interval values have not been well-established in the longevity population. This study aims to provide a reference for the establishment …
320	What is the relationship between age-stiffening of ocular tissues and glaucoma in the elderly?	Effect of age-stiffening tissues and intraocular pressure on optic nerve damages. Age-stiffening of ocular tissues is statistically linked to glaucoma in the elderly. In this study, the effects of age-stiffening on the lamina cribrosa, the primary site of glaucomatous nerve damages, were modeled using computational finite element analysis. We showed that glaucomatous nerve damages and peripheral …
321	What is the relationship between completely positive (CP) divisibility and the lack of information backflow in dynamical maps?	Divisibility and Information Flow Notions of Quantum Markovianity for Noninvertible Dynamical Maps. We analyze the relation between completely positive (CP) divisibility and the lack of information backflow for an arbitrary-not necessarily invertible-dynamical map. It is well known that CP divisibility always implies a lack of information backflow. Moreover, these two notions are equivalent for i…
322	What is the relationship between serum human epididymis protein 4 (HE4) levels and cardiovascular events in obese patients with breast cancer?	Association Between Serum Human Epididymis Protein 4 Levels and Cardiovascular Events in Obese Patients with Breast Cancer. Patients with cancer have a higher incidence of cardiovascular diseases (CVDs). We aimed to evaluate the relationship between serum human epididymal protein 4 (HE4) levels and cardiovascular events in obese patients with breast cancer. Serum HE4 levels in 316 obese patients …
323	What is the relationship between serum resistin concentrations and human obesity?	Serum resistin concentrations are higher in human obesity but independent from insulin resistance. Although obesity may be linked to resistin, the role of resistin in humans is still controversial. Conflicting results of the associations between resistin and BMI and measures of insulin resistance were reported. In view of the yet unexplained role of resistin in human obesity, the aim of this stud…
324	What is the relationship between time to clinical stability (TCS) and adverse outcomes after discharge in patients with community-acquired pneumonia (CAP)?	Association between time to clinical stability and outcomes after discharge in hospitalized patients with community-acquired pneumonia. Adverse outcomes after discharge in patients hospitalized for community-acquired pneumonia (CAP) might be associated with the inflammatory response during hospitalization, recognized by the length of time needed for the patient to reach clinical stability (time t…
325	What is the role of CD11c+ dendritic cells in the formation and growth of abdominal aortic aneurysms (AAAs) in apolipoprotein E-deficient mice?	Depletion of CD11c+ dendritic cells in apolipoprotein E-deficient mice limits angiotensin II-induced abdominal aortic aneurysm formation and growth. The role of chronic inflammation in abdominal aortic aneurysm (AAA) is controversial. CD11c+ antigen-presenting cells (APCs) (dendritic cells (DCs)) have been reported in human AAA samples but their role is unclear. The effect of conditional depletio…
326	What is the role of Dzyaloshinskii-Moriya interaction (DMI) in a 2D ferromagnet with Rashba spin-orbit interaction?	Asymmetric and Symmetric Exchange in a Generalized 2D Rashba Ferromagnet. Dzyaloshinskii-Moriya interaction (DMI) is investigated in a 2D ferromagnet (FM) with spin-orbit interaction of Rashba type at finite temperatures. The FM is described in the continuum limit by an effective s-d model with arbitrary dependence of spin-orbit coupling (SOC) and kinetic energy of itinerant electrons on the abso…
327	What is the role of granulocyte-macrophage colony-stimulating factor (GM-CSF) in hematopoiesis?	Serum cholesterol-lowering activity of granulocyte-macrophage colony-stimulating factor. Human granulocyte-macrophage colony-stimulating factor (GM-CSF) is a glycoprotein hormone that stimulates the growth of hematopoietic progenitor cells and enhances the functional activity of mature myeloid effector cells. Granulocyte-macrophage colony-stimulating factor was administered to eight patients with…
328	What is the role of iron-bleomycin in the nucleotide sequence-specific cleavage of DNA?	Nucleotide sequence specificity of DNA cleavage by iron-bleomycin. Alteration on ethidium bromide-, actinomycin-, and distamycin-intercalated DNA. The specific nucleotide recognition and sequence-specific cleavage of DNA by bleomycin (BLM) antibiotics are a typical example of macromolecular receptor-drug interaction in the field of chemotherapy. The present results demonstrate that ethidium bromi…
329	What is the role of pulsed potential in ion annihilation ECL systems?	In ion annihilation ECL systems, a pulsed potential is applied over the electrode, generating radical cations and anions of the luminophore. [3] [5] Electron transfer from anion to cation results in an excited cation; subsequent decay of this excited cation to the ground state liberates light. Ion annihilation systems typically utilize organic compounds dissolved in organic solvents, donor-accept…
330	What is the role of the ectoderm in early embryonic development?	This article will give a brief overview of the ectoderm, which is one of the three layers of the early tri-laminar embryo formed by gastrulation during early development. Normal embryonic development requires proper formation of the three layers and complex signaling between them. It will discuss the development, pathophysiology, and clinical significance of the ectodermal layer in the following …
331	What is the role of the inhibitory RNA element in the HIV-1 gag coding sequence?	Mutational inactivation of an inhibitory sequence in human immunodeficiency virus type 1 results in Rev-independent gag expression. We have characterized an inhibitory RNA element in the human immunodeficiency virus type 1 (HIV-1) gag coding sequence that prevents gag expression. The inhibition exerted by this element could be overcome by the presence of the Rev-responsive element in cis and of R…
332	What is the role of the prothrombinase complex in coagulation?	Abnormal formation of the prothrombinase complex: factor V deficiency and related disorders. A membrane-bound, Ca2-dependent complex of the cofactor factor Va and the enzyme factor Xa comprises the prothrombinase coagulation complex, which catalyzes the proteolytic conversion of prothrombin to thrombin. In normal hemostasis, the platelet is presumed to supply the surface membrane and thus constit…
333	What is the role of the WNT-β-catenin signaling pathway in embryonic development?	WNT-β-catenin signalling - a versatile player in kidney injury and repair. The WNT-β-catenin system is an evolutionary conserved signalling pathway that is of particular importance for morphogenesis and cell organization during embryogenesis. The system is usually suppressed in adulthood; however, it can be re-activated in organ injury and regeneration. WNT-deficient mice display severe kidney de…
334	What is the role of titanium oxynitride (TiON<sub>x</sub>) in enhancing the HER activity of Pt nanoparticles?	Improving the HER Activity and Stability of Pt Nanoparticles by Titanium Oxynitride Support. Water electrolysis powered by renewables is regarded as the feasible route for the production of hydrogen, obtained at the cathode side through electrochemical hydrogen evolution reaction (HER). Herein, we present a rational strategy to improve the overall HER catalytic performance of Pt, which is known a…
335	What is the significance of bicoid (bcd) mRNA localization in Drosophila embryonic body patterning?	Components acting in localization of bicoid mRNA are conserved among Drosophila species. Substantial insights into basic strategies for embryonic body patterning have been obtained from genetic analyses of Drosophila melanogaster. This knowledge has been used in evolutionary comparisons to ask if genes and functions are conserved. To begin to ask how highly conserved are the mechanisms of mRNA lo…
336	What is the significance of co-evolution between herbivores and plants in creating biodiversity on Earth?	Genetic and sexual separation between insect resistant and susceptible Barbarea vulgaris plants in Denmark. Co-evolution between herbivores and plants is believed to be one of the processes creating Earth's biodiversity. However, it is difficult to disentangle to what extent diversification is really driven by herbivores or by other historical-geographical processes like allopatric isolation. In …
337	What is the significance of dynamical measurement schemes in quantum many-body systems?	Fundamental Limitations for Measurements in Quantum Many-Body Systems. Dynamical measurement schemes are an important tool for the investigation of quantum many-body systems, especially in the age of quantum simulation. Here, we address the question whether generic measurements can be implemented efficiently if we have access to a certain set of experimentally realizable measurements and can exte…
338	What is the significance of having no animal reservoirs for smallpox in its eradication?	Smallpox is a human disease without animal reservoirs, which became an important factor in its successful eradication. In the late 1700s, Edward Jenner successfully demonstrated that cowpox virus could vaccinate people against smallpox. Vaccinia virus eventually replaced cowpox as the viral agent used for smallpox vaccination; although genetically distinct from cowpox, the origins of vaccinia are…
339	What is the significance of hyperglycemia on admission for patients hospitalized with atrial fibrillation?	Hyperglycemia on admission and hospitalization outcomes in patients with atrial fibrillation. We evaluated the association of admission blood glucose (ABG) and mortality in patients with and without diabetes mellitus (DM) hospitalized for atrial fibrillation (AF). Hyperglycemia on admission is a bad prognostic marker in patients with AF. Observational data were collected from electronic records o…
340	What is the significance of identifying novel therapeutic targets in castration-resistant prostate cancer (CRPC)?	Squalene Epoxidase Metabolic Dependency Is a Targetable Vulnerability in Castration-Resistant Prostate Cancer. Considering the dismal prognosis of castration-resistant prostate cancer (CRPC), it is critical to identify novel therapeutic targets in this disease. Malignant cells have metabolic dependencies distinct from their healthy counterparts, resulting in therapeutic vulnerabilities. Although …
341	What is the significance of integrated optrodes in neuroscience?	Influence of the Surface Material and Illumination upon the Performance of a Microelectrode/Electrolyte Interface in Optogenetics. Integrated optrodes for optogenetics have been becoming a significant tool in neuroscience through the combination of offering accurate stimulation to target cells and recording biological signals simultaneously. This makes it not just be widely used in neuroscience r…
342	What is the significance of isolating and applying P genome-specific DNA sequences of Agropyron Gaertn. in Triticeae?	Isolation and application of P genome-specific DNA sequences of Agropyron Gaertn. in Triticeae. Different types of P genome sequences and markers were developed, which could be used to analyze the evolution of P genome in Triticeae and identify precisely wheat- A. cristatum introgression lines. P genome of Agropyron Gaertn. plays an important role in Triticeae and could provide many desirable gen…
343	What is the significance of MARCKS substrate in the brain protein kinase C assay?	Brain protein kinase C assay using MARCKS substrate reveals no translocation due to profound insulin-induced hypoglycemia. Hypoglycemia sufficient to produce EEG isoelectricity or coma leads to neuronal death by an excitotoxic mechanism due to elevated extracellular levels of glutamate, aspartate and increased intracellular calcium. Since an elevated intracellular calcium concentration is known t…
344	What is the significance of persistent subretinal fluid (SRF) after vitrectomy or scleral buckling surgery for retinal detachment?	Overloaded Dysfunctional RPE Leads to Delayed Absorption of Subretinal Fluid After Retinal Detachment Repair. Persistent subretinal fluid (SRF) can impair visual recovery after vitrectomy or scleral buckling surgery for rhegmatogenous retinal detachment. Several hypotheses have been proposed for delayed absorption of SRF, but the etiology has not been clearly identified. The authors present a pat…
345	What is the significance of smallpox in public health history?	Smallpox is the first human infectious disease to be successfully eradicated worldwide. It remains of clinical concern because of the potential for release and weaponization. Smallpox is a member of the viral family poxvirus, genus orthopoxvirus, and species variola virus. This disease presents with a non-specific febrile prodrome of high fever, chills, vomiting, abdominal pain, headache, and bac…
346	What is the significance of studying nucleotide variation in Arabidopsis halleri?	Population history in Arabidopsis halleri using multilocus analysis. A. halleri is a psuedometallophyte with a patchy distribution in Europe and is often spread by human activity. To determine the population history and whether this history is consistent with potential human effects, we surveyed nucleotide variation using 24 loci from 12 individuals in a large A. halleri population. The means of …
347	What is the significance of the nasolabial flap in facial and intraoral reconstruction?	Recurrence of intraoral squamous cell carcinoma at the base of nasolabial flaps used for intraoral reconstruction: a report of two cases. The nasolabial flap has proved useful in facial and intraoral reconstruction. Two cases are presented where nasolabial flaps used for intraoral reconstruction were associated with tumour recurrence in the base of the nasolabial flap.
348	What is the significance of the P element-induced M(3)95A(Plac92) mutation in Drosophila?	A Drosophila third chromosome Minute locus encodes a ribosomal protein. Minutes (M) are a group of over 50 phenotypically similar Drosophila mutations widely believed to affect ribosomal protein genes. This report describes the characterization of the P element-induced M(3)95A(Plac92) mutation [allelic to M(3)95A]. This mutation can be reversed by the mobilization of the P element, demonstrating …
349	What is the significance of the unique Pd-Ce interfaces formed in mechanochemically prepared Pd/CeO<sub>2</sub> catalysts for methane dry reforming (DRM)?	Identification of Highly Selective Surface Pathways for Methane Dry Reforming Using Mechanochemical Synthesis of Pd-CeO<sub>2</sub>. The methane dry reforming (DRM) reaction mechanism was explored via mechanochemically prepared Pd/CeO<sub2</sub catalysts (PdAcCeO<sub2</subM), which yield unique Pd-Ce interfaces, where PdAcCeO<sub2</subM has a distinct reaction mechanism and higher reactivity for …
350	What is the significance of transparency in psychiatric care?	Transparency in psychiatric care. Transparency in medical care is emerging as a new standard. In the United States, patients have always been able to access to their chart in accordance with the Health Insurance Portability and Accountability Act (HIPAA), established in 1996. Such access, nevertheless, can be time consuming and burdensome. Among the many provisions afforded by HIPAA are the secur…
351	What is the significance of understanding acute and chronic inflammation in the airways for patients undergoing mechanical ventilation?	Cellular automata modeling of pulmonary inflammation. Better understanding of the acute/chronic inflammation in airways is very important in order to avoid lung injuries for patients undergoing mechanical ventilation for treatment of respiratory problems. Local lung inflammation is triggered by many mechanisms within the lung, including pathogens. In this study, a cellular automata based model (C…
352	What is the significance of using modified titania in sunlight against Pseudomonas aeruginosa?	Enhanced bactericidal activity of modified titania in sunlight against Pseudomonas aeruginosa, a water-borne pathogen. Photocatalyst-mediated inactivations generate reactive oxygen species and OH radicals, which induce oxidative destruction of membrane integrity, causing damage to membrane phospholipids of gram negative bacteria like Pseudomonas aeruginosa. Nanosized TiO(2) was synthesized by gel…
353	What is the socio-demographic profile of patients attending private psychiatric clinics in Russia?	A synopsis of recent papers published in psychiatric journals in the Russian Federation. Four influential papers that have appeared recently in the main psychiatric journals from Russia are summarized. The first paper examines socio-demographic profile and clinical manifestations and data of people with mental disorders attending the private psychiatric clinics. It was seen that about 50% of priv…
354	What is the structural relationship between oxcarbazepine and carbamazepine?	Oxcarbazepine is a 10-keto derivative of carbamazepine, which came to the market in 2000. However, the minor structural differences between oxcarbazepine and carbamazepine have led to significant differences in the induction of metabolic pathways and the metabolism of the two medications. [1]
355	What is the typical presentation of bone marrow edema syndrome in terms of body extremities?	Bone marrow edema syndrome is a condition in the lower extremities in 98% of presentations and rarely appears in the upper limbs. [5] Middle-aged men (aged 30 to 60) and young women (aged 20 to 40) are most likely to be affected with an incidence of 3 to 1 in men and women. [6] [7] Bone marrow edema syndrome is often a migratory phenomenon and occurs bilaterally in 41% of patients. [1] [5] [8]
356	What is the typical presentation of complex regional pain syndrome?	Objectives: Outline the typical presentation of complex regional pain syndrome. Describe the Budapest Criteria and their role in the diagnosis of complex regional pain syndrome. Review the treatment options for complex regional pain syndrome. Explain how careful planning and discussion amongst interprofessional team members involved in the care of patients with complex regional pain syndrome can …
357	What is the viral family to which smallpox belongs?	Smallpox is a member of the viral family poxvirus, genus orthopoxvirus, and species variola virus. Poxviruses are the largest of the human viral pathogens and have a brick-shaped appearance on electron microscopy. Variola virus measures approximately 300 nm to 350 nm long. The poxviruses possess a linear, double-stranded DNA genome, and are unique in that their genetic makeup encodes all the prot…
358	What is Valsalva retinopathy and how does it occur?	Valsalva retinopathy is a specific form of retinopathy characterized by pre-retinal hemorrhage secondary to raised intrathoracic pressure. Patients present with sudden onset painless diminution of vision. Prognosis is usually good with the spontaneous clearing of hemorrhage within weeks to months. This activity reviews the evaluation and treatment for patients with Valsalva retinopathy and highli…
359	What is Valsalva retinopathy characterized by?	Valsalva retinopathy is a specific form of retinopathy characterized by pre-retinal hemorrhages secondary to raised intrathoracic pressure. Thomas Duane first described it in 1972. [1] It can occur in any person irrespective of health status. In almost all cases the hemorrhage resolves, and vision returns to normal depending on the location of the bleed in the retina.
360	What levels of heterosis were observed in Drosophila melanogaster according to the reevaluation of competitive test data?	A reevaluation of data from competitive tests shows high levels of heterosis in Drosophila melanogaster. We have analyzed the results from a range of procedures designed to measure the fitness under competitive conditions of inbred strains of Drosophila melanogaster, specifically strains which are homozygous for chromosome 2. All methods show a substantial reduction in fitness, ranging from an es…
361	What manufacturing techniques were used to realize the FePrCuB permanent magnets?	Additive Manufacturing of Textured FePrCuB Permanent Magnets. Permanent magnets based on FePrCuB were realized on a laboratory scale through additive manufacturing (laser powder bed fusion, L-PBF) and book mold casting (reference). A well-adjusted two-stage heat treatment of the as-cast/as-printed FePrCuB alloys produces hard magnetic properties without the need for subsequent powder metallurgica…
362	What method is used for calculating the cross-section of Higgs-boson production in nucleus-nucleus collisions?	Higgs-boson production in nucleus-nucleus collisions. Cross-section calculations are presented for the production of intermediate-mass Higgs bosons produced in ultrarelativistic nucleus-nucleus collisions via two-photon fusion. The calculations are performed in position space using Baur's method for folding together the Weizsacker-Williams virtual-photon spectra of the two colliding nuclei. It is…
363	What method was used to prepare large unilamellar vesicles (LUVs) in the study?	Liposome Model Systems to Study the Endosomal Escape of Cell-Penetrating Peptides: Transport across Phospholipid Membranes Induced by a Proton Gradient. Detergent-mediated reconstitution of bacteriorhodopsin (BR) into large unilamellar vesicles (LUVs) was investigated, and the effects were carefully characterized for every step of the procedure. LUVs were prepared by the extrusion method, and the…
364	What method was used to prepare the domperidone dispersion in the study?	A novel domperidone hydrogel: preparation, characterization, pharmacokinetic, and pharmacodynamic properties. The purpose of the present study was to prepare a novel domperidone hydrogel. The domperidone dispersion was prepared by the solvent evaporation method. The characteristics of domperidone dispersion were measured by dynamic light scattering (DLS), scanning electronic microscopy (SEM), dif…
365	What method was used to synthesize double-stranded cDNA from pancreatic poly(A) RNA of channel catfish?	The structure of cloned DNA complementary to catfish pancreatic somatostatin-14 messenger RNA. Pancreatic poly(A) RNA isolated from the channel catfish (Ictalurus punctatus) was enriched for sequences corresponding to somatostatin mRNA on isokinetic sucrose gradients. Double-stranded cDNA was synthesized and inserted into the Pst I site pBR322 via the poly(dG) . poly(dC) tailing method. Escherich…
366	What methodology was used to replicate the multiscale structure of intestinal basement membrane in the study?	Precise, biomimetic replication of the multiscale structure of intestinal basement membrane using chemical vapor deposition. While it has been shown that cells respond to topographical cues, most studies of the influence of topography have been restricted to culture substrates with regular, single-scale features, such as grooves. In contrast, in vivo topography is highly complex, irregular, and m…
367	What methods were used to investigate skin microbiology discrepancies?	Skin bacteria and skin disinfection reconsidered. Large discrepancies in the available data on skin microbiology stimulated investigations of the number, interactions, and location of commensals and the true efficiency of disinfection by using skin biopsy, culture of frozen sections, and other methods.Most current procedures were less than 0.5% as sensitive as the biopsy method described. This ga…
368	What milestone was achieved regarding smallpox in 1980?	Smallpox is the first human infectious disease to be successfully eradicated worldwide, and the World Health Assembly certified its global eradication in 1980. [1] It remains of clinical importance because of concerns about the potential for release and weaponization. [2]
369	What natural product is tambjamine YP1 derived from?	Coupled Natural Fusion Enzymes in a Novel Biocatalytic Cascade Convert Fatty Acids to Amines. Tambjamine YP1 is a pyrrole-containing natural product. Analysis of the enzymes encoded in the <iPseudoalteromonas tunicata</i "<itam</i" biosynthetic gene cluster (BGC) identified a unique di-domain biocatalyst (<iPt</iTamH). Sequence and bioinformatic analysis predicts that <iPt</iTamH comprises an N-t…
370	What organism is being studied for genetic loci involved in body-wall muscle development during embryogenesis?	A screen for genetic loci required for body-wall muscle development during embryogenesis in Caenorhabditis elegans. We have used available chromosomal deficiencies to screen for genetic loci whose zygotic expression is required for formation of body-wall muscle cells during embryogenesis in Caenorhabditis elegans. To test for muscle cell differentiation we have assayed for both contractile functi…
371	What other nerves originate from the sacral plexus along with the sciatic nerve?	Other nerves originating from the sacral plexus with the sciatic nerve include the pudendal, posterior femoral cutaneous, tibial, common fibular, inferior gluteal, superior gluteal. The tibial nerve, a branch of the sciatic nerve, can be referred to as the posterior tibial nerve distally as it courses around the medial malleolus. [6]
372	What percentage of all adult malignancies does renal cell carcinoma (RCC) account for?	Metastatic Renal Cell Carcinoma Presenting as Gastric Ulcer: Case Report and Literature Review. Renal cell carcinoma (RCC) accounts for approximately 3% of all adult malignancies. True gastrointestinal metastases, specifically to gastric wall, have been rarely observed. Herein we describe a case of delayed metastasis to gastric wall occurring more than a decade after previously curative nephrecto…
373	What percentage of all non-Hodgkin Lymphomas does MZL represent?	MZL represents about 10% to 15% of all non-Hodgkin Lymphomas, of which EMZLs comprise about two-thirds of cases in the western world. The stomach is the most common site, followed by ocular adnexa, lung, and salivary glands. It is usually seen in adults with the median age of diagnosis greater than 60 years. [11]
374	What percentage of children are infected with RSV within the first two years of life?	RSV is a widespread pathogen of humans, due in part to the lack of long-term immunity after infection, making reinfection frequent. It infects 90% of children within the first 2 years of life and frequently reinfects older children and adults. The majority of patients with RSV will have an upper respiratory illness, but a significant minority will develop lower respiratory tract illness, predomin…
375	What percentage of individuals aged 12 years or older in the American population experiences hearing loss?	Hearing loss affects a substantial portion of the American population, with an estimated 23% of individuals aged 12 years or older experiencing this condition. The risk of hearing loss significantly rises with age, with prevalence increasing from 13% among adults aged 40 to 49, to 29% in those aged 50 to 59, 45% in the 60 to 69 age group, 68% in individuals aged 70 to 79, and 90% among those aged…
376	What percentage of neonates with SEM disease present with skin vesicles?	More than 80% of neonates with SEM disease have skin vesicles. Those patients without skin vesicles have infection limited to the eyes and/or oral mucosa. Approximately two-thirds of neonates with disseminated or CNS disease have skin lesions, but other symptoms may be present before these lesions can be seen. When skin lesions are not present, it can be challenging to diagnose neonatal HSV infec…
377	What percentage of newborns with herpes simplex virus (HSV) infection present with disseminated disease involving multiple organs?	Herpes simplex virus (HSV) infection in newborn infants can present with the following manifestations: Disseminated disease involving multiple organs, most prominently liver and lungs (25%) Localized central nervous system (CNS) disease, with or without skin involvement (30%) Disease limited to the skin, eyes, and/or mouth (SEM disease) (45%)
378	What percentage of non-Hodgkin lymphoma do EMZLs comprise in the United States?	In the United States, EMZLs comprise 5 to 10 percent of all non-Hodgkin lymphoma and comprise up to half of the lymphomas in organs such as the stomach, ocular adnexa, and lung. [12] [13] [14] [15] EMZLs occur equally among men and women, and the estimated incidence in the United States is about 18.3 cases per 1 million person-years. [11]
379	What percentage of patients exhibited suprasacral bladder dysfunction five years after spinal cord injury?	Urological situation five years after spinal cord injury. To evaluate bladder emptying methods and urinary tract problems five years after spinal cord injury (SCI). Neurological level, method of bladder emptying and urological investigations were retrieved from the records for all 165 patients admitted to our Centre for Spinal Cord Injured with a traumatic SCI sustained from 1984 to 1988. A total…
380	What precautions should EMS crews take when responding to a vehicle crash scene?	Ensuring scene safety begins at dispatch. From the time an EMS crew receives the notification of a call, they should be conscientious of potential dangers associated with the scene. For example, a vehicle crash scene provides many significant risks, from fires or downed electrical wires to broken glass or passing traffic. EMS crews should park strategically to avoid traffic, always use emergency …
381	What principle should be adopted for treating hard tunnel strictures and perineal fistulæ?	DISCUSSION ON THE TREATMENT OF URETHRAL STRICTURE AND FISTULÆ BY EXCISION. For hard tunnel strictures and in cases of perineal fistula we should be bolder to adopt the principle of excision rather than that of mere external urethrotomy.A preliminary suprapubic cystotomy is advised, and also the avoidance, as far as possible, of the indwelling catheter. All fistulæ should be excised completely, no…
382	What principles must be followed to achieve optimal results in tendon transfers for median nerve palsy?	Tendon transfer for median nerve palsy. A large number of tendon transfers have been described that restore opposition to the thumb and provide thumb and finger flexion. To provide optimal results following tendon transfers, one needs to follow the principles of tendon transfer: normal tissue equilibrium, movable joints, and a scar-free bed. Once these are present, we must look to available table…
383	What properties of Schisandrin C were examined in the study regarding its effects on human dental pulp cells?	Anti-inflammatory and antioxidant properties of Schisandrin C promote mitochondrial biogenesis in human dental pulp cells. To examine the properties of Schisandrin C as an anti-inflammatory and antioxidant compound, and whether its characteristics promote mitochondrial biogenesis in human dental pulp cells (HDPCs). HDPCs were extracted from fresh third molars and cultured for experiments. Reactiv…
384	What role do counterexamples play in probabilistic model checking for Micro-scale Cyber-Physical Systems (MCPSs)?	Counterexample Generation for Probabilistic Model Checking Micro-Scale Cyber-Physical Systems. Micro-scale Cyber-Physical Systems (MCPSs) can be automatically and formally estimated by probabilistic model checking, on the level of system model MDPs (Markov Decision Processes) against desired requirements in PCTL (Probabilistic Computation Tree Logic). The counterexamples in probabilistic model ch…
385	What role do EWS/ETS proteins play in the expression and function of BRN3A?	EWS/ETS proteins promote expression and regulate function of the homeodomain transcription factor BRN3A. Ewing's sarcoma family tumors (ESFTs or EFTs) express neuronal markers, which indicates they may originate from cells at least partly committed to neuronal lineage. However, recent publications suggest EFT originates in mesenchymal stem cells, and EWS/ETS fusion proteins characteristic of EFT …
386	What role do infectious etiologies play in the pathogenesis of EMZL?	There is an emerging role of infectious etiologies in the pathogenesis of EMZL. Other bacterial infections found to be implicated in the pathogenesis of EMZL are Borrelia burgdorferi in MZL arising in the skin, Chlamydophila psittaci in ocular adnexa, Campylobacter jejuni in the small intestine, and possibly Achromobacter xylosoxidans in lung MZL. [4] [5] [6] [7] Chronic hepatitis C virus (HCV) h…
387	What role do keratinocytes play in the re-epithelialization of the epidermis after an injury?	The keratinocytes are responsible for re-epithelialization of the epidermis after injury. The ability of the keratinocytes to differentiate and proliferate depends on the stem cell population at the wound site and stimulation by various cytokines and growth factors (epidermal growth factor, TGF-α & KGF: keratinocyte growth factor). The cell to cell binding between keratinocytes is looser during t…
388	What role do long-acting and short-acting insulins play at the onset of type 1 diabetes?	In type 1 diabetes, both long-acting and short-acting insulins are often necessary at the onset of the disease. In type 1 diabetes, the body lacks the ability to produce insulin from the pancreas due to autoimmune-mediated beta cell destruction, with a resulting rapid loss of regulation of blood glucose levels. Insulin glargine functions as basal glycemic control due to its 24-hour duration of ac…
389	What role do MHC genes play in the acquired immune response of vertebrates?	MHC-dependent survival in a wild population: evidence for hidden genetic benefits gained through extra-pair fertilizations. Females should prefer to be fertilized by males that increase the genetic quality of their offspring. In vertebrates, genes of the major histocompatibility complex (MHC) play a key role in the acquired immune response and have been shown to affect mating preferences. They ar…
390	What role do microRNAs (miRNAs) play in regulating gene expression in tea plants?	Differential expression of microRNAs in dormant bud of tea [Camellia sinensis (L.) O. Kuntze]. Expression analysis of miRNAs and understanding their target genes function in dormant tea bud might be used to identify molecular network panel and novel approaches for modulating dormancy in tea. Tea [Camellia sinensis (L) O. Kuntze, Theaceae] is an important commercial beverage crop manufactured from…
391	What role do substituted diphenylthioureas (DPTUs) play in catalysis?	Elucidating Conformation and Hydrogen-Bonding Motifs of Reactive Thiourea Intermediates. Substituted diphenylthioureas (DPTUs) are efficient hydrogen-bonding organo-catalysts, and substitution of DPTUs has been shown to greatly affect catalytic activity. Yet, both the conformation of DPTUs in solution and the conformation and hydrogen-bonded motifs within catalytically active intermediates, perti…
392	What role does caspase-3 play in the activation of SREBP2 in hepatocellular carcinoma (HCC)?	Caspase-3-Induced Activation of SREBP2 Drives Drug Resistance via Promotion of Cholesterol Biosynthesis in Hepatocellular Carcinoma. Accumulating evidence has demonstrated that drug resistance can be acquired in cancer through the repopulation of tumors by cancer stem cell (CSC) expansion. Here, we investigated mechanisms driving resistance and CSC repopulation in hepatocellular carcinoma (HCC) a…
393	What role does corticotropin releasing factor (CRF) play in the behavioral sensitization to D-amphetamine?	Central administration of corticotropin releasing factor induces long-term sensitization to D-amphetamine. Corticotropin releasing factor (CRF) has been shown to initiate neuroendocrine and behavioral responses to stress. As stress and amphetamine (AMPH) show cross-sensitization, we investigated the role of endogenous CRF in behavioral sensitization to D-AMPH. In order to evaluate the participati…
394	What role does hexose-6-phosphate dehydrogenase (H6PDH) play in the regulation of glucocorticoid production in adipose tissue?	Lack of adipose-specific hexose-6-phosphate dehydrogenase causes inactivation of adipose glucocorticoids and improves metabolic phenotype in mice. Excessive glucocorticoid (GC) production in adipose tissue promotes the development of visceral obesity and metabolic syndrome (MS). 11β-hydroxysteroid dehydrogenase type 1 (11β-HSD1) is critical for controlling intracellular GC production, and this pr…
395	What role does long noncoding RNA FAM83A-AS1 play in hepatocellular carcinoma progression?	Long noncoding RNA FAM83A-AS1 facilitates hepatocellular carcinoma progression by binding with NOP58 to enhance the mRNA stability of FAM83A. Hepatocellular carcinoma (HCC), as one of the commonest cancers globally, is a primary malignancy in human liver with a characteristic of high mortality rate. Long noncoding RNAs (lncRNAs) are confirmed to be implicated with multiple cancers including HCC. …
396	What role does RUNX3 play in the carcinogenesis of solid tumors?	RUNX3 is multifunctional in carcinogenesis of multiple solid tumors. The study of RUNX3 in tumor pathogenesis is a rapidly expanding area of cancer research. Functional inactivation of RUNX3-through mutation, epigenetic silencing, or cytoplasmic mislocalization-is frequently observed in solid tumors of diverse origins. This alone indicates that RUNX3 inactivation is a major risk factor in tumorig…
397	What role does smooth muscle play in the disease process throughout the body?	Smooth muscle also plays an essential role in the disease process throughout the body. The use of bronchodilators to relax airway smooth muscle is an important and life-saving treatment in asthmatics. [1] Likewise, medications like metoclopramide can stimulate and promote gastric emptying by increasing smooth muscle signaling. Perhaps one of the most well-known uses of medical therapy and smooth …
398	What role does smooth muscle play in the stomach and intestines?	Smooth muscle is present throughout the body, where it serves a variety of functions. It is in the stomach and intestines, where it helps with digestion and nutrient collection. It exists throughout the urinary system, where it functions to help rid the body of toxins and works in electrolyte balance. It is present throughout arteries and veins, where it plays a vital role in the regulation of bl…
399	What role does Sorting Nexin 27 (SNX27) play in intracellular trafficking?	Characterization of the interaction between β-catenin and sorting nexin 27: contribution of the type I PDZ-binding motif to Wnt signaling. Sorting Nexin 27 (SNX27) is a 62-kDa protein localized to early endosomes and known to regulate the intracellular trafficking of ion channels and receptors. In addition to a PX domain common among all of the sorting nexin family, SNX27 is the only sorting fami…
400	What role does SSBP2 play in the stability of LDB1?	SSBP2 is an in vivo tumor suppressor and regulator of LDB1 stability. SSBP proteins bind and stabilize transcriptional cofactor LIM domain-binding protein1 (LDB1) from proteosomal degradation to promote tissue-specific transcription through an evolutionarily conserved pathway. The human SSBP2 gene was isolated as a candidate tumor suppressor from a critical region of loss in chromosome 5q14.1. By…
401	What role does STAT1 play in maintaining hematopoietic stem cell (HSC) function?	STAT1 is essential for HSC function and maintains MHCIIhi stem cells that resist myeloablation and neoplastic expansion. Adult hematopoietic stem cells (HSCs) are predominantly quiescent and can be activated in response to acute stress such as infection or cytotoxic insults. STAT1 is a pivotal downstream mediator of interferon (IFN) signaling and is required for IFN-induced HSC proliferation, but…
402	What role does the a2 isoform of vacuolar-ATPase play in male fertility?	Male fertility and apoptosis in normal spermatogenesis are regulated by vacuolar-ATPase isoform a2. The a2 isoform of vacuolar-ATPase (ATP6V0A2, referred to as a2V) is required for normal spermatogenesis and maturation of sperm. Treatment of male mice with anti-a2V disturbs the testicular cytokine/chemokine balance and leads to severe deficiencies of spermatogenesis. The aim of the present study …
403	What role does the pelvis play in the musculoskeletal system's biomechanical balance?	Somatic dysfunctions cause pain and suboptimal muscle function. The pelvis, a crucial structural and functional component of the musculoskeletal system, is pivotal in maintaining overall biomechanical balance. This sturdy, bony structure contains various muscles that allow the upper and lower body to function as one. Recognizing the interconnectedness of the body's systems, osteopathic practition…
404	What role does the Vpu protein play in the degradation of CD4?	Human immunodeficiency virus type 1 Vpu protein induces rapid degradation of CD4. CD4 is an integral membrane glycoprotein which is known as the human immunodeficiency virus (HIV) receptor for infection of human cells. The protein is synthesized in the endoplasmic reticulum (ER) and subsequently transported to the cell surface via the Golgi complex. HIV infection of CD4+ cells leads to downmodula…
405	What sequence variant at 4p16.3 has been identified as conferring susceptibility to urinary bladder cancer?	A sequence variant at 4p16.3 confers susceptibility to urinary bladder cancer. Previously, we reported germline DNA variants associated with risk of urinary bladder cancer (UBC) in Dutch and Icelandic subjects. Here we expanded the Icelandic sample set and tested the top 20 markers from the combined analysis in several European case-control sample sets, with a total of 4,739 cases and 45,549 cont…
406	What signals are involved in the cold sensing mechanism of grapevines?	Cold sensing in grapevine-Which signals are upstream of the microtubular "thermometer". Plants can acquire freezing tolerance in response to cold but non-freezing temperatures. To efficiently activate this cold acclimation, low temperature has to be sensed and processed swiftly, a process that is linked with a transient elimination of microtubules. Here, we address cold-induced microtubules elimi…
407	What specific developmental age range was investigated in chicken embryo erythroid nuclei regarding hemoglobin switching?	Hemoglobin switching in chickens. Is the switch initiated post-transcriptionally? We have investigated the transcriptional specificity of chick embryo erythroid nuclei as a function of developmental age during progression of the hemoglobin switch. Nuclei were allowed to transcribe in vitro in the presence of high specific activity [alpha-32P]CTP and the radioactive transcripts were hybridized to …
408	What spinal nerves give rise to the axillary nerve?	The axillary nerve begins at the ventral rami of C5 and C6 spinal nerves and continues as the smaller branch of the posterior cord of the brachial plexus. It innervates the deltoid and teres minor muscles via the anterior and posterior branches, respectively. Innervation of the deltoid muscles allows for the abduction of the arm after action from the supraspinatus has already reached 15 degrees. …
409	What structures are composed within the pelvis?	The pelvis is composed of various ligaments, muscles, bones, and other structures that connect the axial skeleton to the lower extremities. Pelvic dysfunctions cause muscle pain, gait abnormalities, and viscerosomatic disturbances. Irritable bowel syndrome is a common functional problem that may arise from either a nerve disturbance or psychosomatic issues. [1]
410	What structures are formed by the bilateral paramesonephric ducts in the female reproductive system?	The female reproductive system development can be traced to the paramesonephric duct. Bilateral paramesonephric ducts form the fallopian tubes and then fuse to form the uterus and the upper portion of the vaginal canal. The uterus is held by several ligaments that are responsible for its anteverted and anteflexed position in the pelvis. The embryo embeds and develops into a fetus in the uterus. T…
411	What symptoms did the 63-year-old male patient experience in his right eye?	Acquired Nonpigmented Vitreous Cyst Associated With Lattice Degeneration. A 63-year-old male presented with a round-shaped floater and visual obscuration in the right eye. Clinical evaluation showed a nonpigmented vitreous cyst connected to a lattice degeneration by a stalk. Immunostaining of the vitreous cyst obtained from vitrectomy showed its origin of retinal neuroepithelium. The cyst was for…
412	What techniques were used to examine the patients with renal tuberculosis in the study?	Ultrasound evaluation of intrahepatic hemodynamic disorders in patients with renal tuberculosis]. Seroechography, duplex, color, and energy Doppler studies were used to examine 50 patients with different forms of renal tuberculosis. The nature of renal blood flow was shown to depend on the magnitude of pathomorphological changes in tuberculous lesion. Spectral and energy Doppler studies revealed …
413	What treatment method was used for advanced osteonecrosis of the humeral head in the reported cases?	Autologous Concentrated Bone Marrow Grafting for the Treatment of Osteonecrosis of the Humeral Head: A Report of Five Shoulders in Four Cases. Five shoulders in four patients affected by advanced osteonecrosis of the humeral head were treated with autologous concentrated bone marrow grafting. Bone marrow sample was aspirated from the iliac crests, concentrated by a centrifugation technique, and i…
414	What trends are observed in government spending on health in East and Southern Africa?	What Are Governments Spending on Health in East and Southern Africa? Progress toward universal health care (UHC) in Africa will require sustained increases in public spending on health and reduced reliance on out-of-pocket financing. This article reviews trends and patterns of government spending in the East and Southern Africa regions and points out methodological challenges with interpreting da…
415	What type of antibodies were elicited in rabbits against histone H5?	Antibodies against the folding domain of histone H5 cross-react with H1(0) but not with H1. Antibodies to the folding domain (residues 22-100) of histone H5 were elicited in rabbits. Analysis of the specificity of these antibodies by enzyme-linked immunoassay and by diazobenzyloxymethyl cellulose transfer techniques revealed that the antibody cross-reacts strongly with intact H5 and histones H1(0…
416	What type of cells comprise the outer epithelial layer of the round window?	The outer epithelial layer of the round window determines the overall permeability of the structure. This outer epithelial layer comprises cuboidal epithelial cells connected by gap junctions; cellular microvilli permit molecular transport. The structure of the round window membrane makes it semipermeable to solutes such as antibiotics, toxins, and topical anesthetics. Additionally, diffusion acr…
417	What type of dark matter particles were searched for in the DarkSide-50 experiment?	Low-Mass Dark Matter Search with the DarkSide-50 Experiment. We present the results of a search for dark matter weakly interacting massive particles (WIMPs) in the mass range below 20 GeV/c^{2} using a target of low-radioactivity argon with a 6786.0 kg d exposure. The data were obtained using the DarkSide-50 apparatus at Laboratori Nazionali del Gran Sasso. The analysis is based on the ionization…
418	What type of epilepsy is oxcarbazepine commonly used to treat?	Many worldwide treatment guidelines list oxcarbazepine as a first-line or second-line treatment for focal-onset epilepsy and primary generalized tonic-clonic seizures. [4] Oxcarbazepine is a first-line choice for treating focal-onset epilepsy in several countries, including the USA. The oral suspension is a popular dosage form among clinicians prescribing it.
419	What type of eye structure is represented by the compound eye of the honeybee?	The optics of the compound eye of the honeybee (Apis mellifera). The optical system of the compound eye of the worker honeybee, as a representative of the closed-rhabdom type of eye, was investigated and its function analyzed. Measurements of refractive indices of the elements of the optical system were made with an interference microscope. With the use of the resulting measurements, the optical …
420	What type of immune cells were investigated for their role in protecting against lung cancer development in the study?	Influence of natural killer cells and perforin‑mediated cytolysis on the development of chemically induced lung cancer in A/J mice. One alternative approach for the treatment of lung cancer might be the activation of the immune system using vaccination strategies. However, most of clinical vaccination trials for lung cancer did not reach their primary end points, suggesting that lung cancer is of…
421	What type of micro-organisms were evaluated for inactivation on the surface of the photoactive polymer?	Inactivation of food-borne spoilage and pathogenic micro-organisms on the surface of a photoactive polymer. The photodynamic action of a novel photoactive polymer comprising covalently bound anthraquinone (AQ) moieties was evaluated after developing a methodology to reliably immobilize viable micro-organisms onto polymer film surfaces. The survival of Escherichia coli, Bacillus cereus (vegetative…
422	What type of muscle is smooth muscle classified as?	At a cellular level, smooth muscle functions as an involuntary non-striated muscle. Smooth muscle contains thick and thin filaments that do not arrange into sarcomeres, resulting in a non-striated pattern. On microscopic examination, it appears homogenous. Smooth muscle cytoplasm contains large amounts of actin and myosin. Actin and myosin act as the main proteins involved in muscle contraction. …
423	What type of nerve is the posterior tibial nerve?	The posterior tibial nerve is a mixed motor and sensory nerve and courses around the medial malleolus and below the flexor retinacula in the tarsal tunnel. Distal to the medial malleolus, it divides into its terminal branches: lateral plantar, medial plantar, and calcaneal. These branches provide sensory innervation to the plantar foot: the main calcaneal branch supplies the medial plantar heel w…
424	What type of neurological signs did the dog exhibit that were consistent with C1-C5 myelopathy?	Cervicothoracic syringohydromyelia associated with a prosencephalic mass in a dog. A five-year-old, female, neutered boxer, with neuroanatomical signs consistent with a C1-C5 myelopathy, was diagnosed with a prosencephalic mass and associated severe cervicothoracic syringohydromyelia. After treatment with corticosteroids and lomustine, neurological examination was normal. Imaging repeated three m…
425	What type of play do children engage in from 1 to 2 years of age?	Play starts “primitively” as sensorimotor play from 1 to 2 years with an exploration of properties and functions of objects. During this age, pretend play is initiated with the imitation of ordinary activities like pretending to eat or imitating caregivers. Between the ages of 1 and 2, imaginative or pretend play replaces sensorimotor play. Pretend play is a direct imitation of ordinary activitie…
426	What type of system does amphetamine stimulate in the body?	Amphetamine is a central nervous (CNS) system stimulant that functions by increasing the amounts of dopamine, norepinephrine, and serotonin (to a lesser extent) in the synaptic cleft through a variety of mechanisms. Amphetamine enters the presynaptic axon terminal through diffusion or uptake by the monoamine transporters DAT, NET, and SERT. Once inside the presynaptic terminal, amphetamine increa…
427	What type of systems are most ECL systems currently using?	Most of the ECL systems in current use are co-reactant systems. [6] These systems employ a high-efficiency coreactant added to the luminophore with one-directional potential scanning. Oxidation or reduction of both species at the electrode generates radicals. Intermediates from the co-reactant decompose, forming a robust species that reacts with the luminophore, producing excited states and emitt…
428	What type of virus is RSV?	RSV is a single-stranded, negative-strand, RNA virus belonging to the Paramyxoviridae family, and is in the genus Pneumovirus . RSV was discovered in chimpanzees in 1955 and subsequently confirmed to be a human pathogen shortly after that. There are several animal respiratory syncytial viruses in the same genus as human RSV, which do not infect humans, and which will not be further referenced in …
429	What types of breast pain are not associated with the menstrual cycle?	Breast pain that is not associated with the menstrual cycle and does not vary with hormonal changes in the body. Instead, they are often related to internal anatomical changes, injuries, surgery, infections, or sometimes associated with other breast pathology, i.e., breast cysts or fibroadenoma. These are generally described as a localized sharp, burning breast pain. They are unilateral, constant…
430	What types of carcinomas were investigated in the study on neoplastic endocrine cells in the small intestine?	Neoplastic endocrine cells in carcinomas of the small intestine: histochemical and immunohistochemical studies of 24 tumors. Endocrine cells in 24 primary carcinomas and in the nonneoplastic mucosa of the small intestine were investigated histochemically and immunohistochemically with antisera against serotonin and 10 kinds of peptide hormones. Argyrophil-positive endocrine cells were found in fo…
431	What types of dangers should EMS crews be aware of at scenes not involving car crashes?	Scenes not involving car crashes and roads still have the potential for danger, so crews should never let their guard down. EMS should consider violent patients, family members, and bystanders. Teams should never enter a scene that is not secure or has the potential for violence until law enforcement has ensured safety. Still, other dangers exist and must be considered, including chemical hazards…
432	What types of disruptions can affect the Lisfranc joint?	The Lisfranc joint can be disrupted by a sprain, subluxation, joint widening with or without fracture, dislocation, or crush injury (see Image . Lisfranc Dislocation). [2] [3] Lisfranc injuries are uncommon, affecting 1 in every 55,000 people in the United States. However, these conditions are often misdiagnosed and mismanaged, and up to 20% are initially missed. [4] Lisfranc injuries produce dis…
433	What types of drinks were compared in the study regarding their effects on sleep movements?	Effect of a hot milk drink on movements during sleep. The effects on sleep of a hot drink of milk and Horlicks were compared with those of hot water taken before retiring by medical student volunteers. Horlicks reduced the number of small movements made during sleep.
434	What types of mutations were made to the HTLV-I Tax open reading frame in the study?	Mutational analysis of human T-cell leukemia virus type I Tax: regions necessary for function determined with 47 mutant proteins. We have made 47 mutations that span the length of the human T-cell leukemia virus type I (HTLV-I) Tax open reading frame. Of the 47 mutations, 38 were substitutions of single amino acids, 5 were missense changes in two or more amino acids, and 4 were deletions. A subse…
435	What types of nasal defects are caused by cocaine abuse?	Correction of cocaine-related nasal defects. Cocaine abuse causes nasal defects ranging from minor septal perforation to loss of dorsal support, potentially leading to collapse of the entire nose. The authors review the defects caused by frequent insufflation of cocaine, outline representative internal and external nasal deformities, and detail the surgical methods available to correct these defo…
436	What types of patients were included in the study regarding aortoiliac and renal artery reconstruction?	Arteriopathies of the lower limbs and lesions of the renal arteries]. Thirty-two patients underwent simultaneous reconstruction of aortoiliac vessels and of renal artery(ies). Two groups of patients were defined: groupe I (N = 22), with lesions of the artery(ies) of their native kidney(s), had renal artery repair on one or both sides for a total of 29 repairs; groupe II (N = 10) had repair after …
437	What types of phosphatidylcholines were used in the liposomal formulation for paclitaxel?	A liposomal formulation able to incorporate a high content of Paclitaxel and exert promising anticancer effect. A liposome formulation for paclitaxel was developed in this study. The liposomes, composed of naturally unsaturated and hydrogenated phosphatidylcholines, with significant phase transition temperature difference, were prepared and characterized. The liposomes exhibited a high content of…
438	What types of vascular-disrupting treatments were designed in the study?	3D numerical study of tumor microenvironmental flow in response to vascular-disrupting treatments. The effects of vascular-disrupting treatments on normalization of tumor microvasculature and its microenvironmental flow were investigated, by mathematical modeling and numerical simulation of tumor vascular-disrupting and tumor haemodynamics. Four disrupting approaches were designed according to th…
439	What was compared to sleep after an inert capsule in the study?	Sleep after a bedtime beverage. Sleep after an inert capsule was compared with sleep after a hot, bedtime, milk-cereal drink (Horlicks). All-night electrophysiological recordings were made with 18 persons on 10 nights each.Restlessness during sleep at the end of the night was diminished after Horlicks in a group of 10 young adults. In an older group of eight adults, mean age 55 years, sleep after…
440	What was the age and breed of the dog presented in the case study?	Centronuclear myopathy in a Border collie dog. A two-year old, male entire Border collie was presented with a one-year history of exercise-induced collapsing on the pelvic limbs. Physical examination revealed generalised muscle atrophy. Neurological examination supported a generalised neuromuscular disorder. Electromyography revealed spontaneous electrical activity in almost all muscles. Unfixed …
441	What was the average frequency of nickel sensitivity found in the North American Contact Dermatitis Group study?	In a cross-sectional analysis of over 44,000 patients patch tested by the North American Contact Dermatitis Group from 1994 to 2014, the average frequency of nickel sensitivity was 17.5 percent, and 55.5 percent of those reactions were thought to be clinically relevant. [5] In a meta-analysis of 28 studies, including over 20,000 patch-tested individuals from the general population, the pooled pre…
442	What was the hypothesis tested regarding the use of alternate-day steroids in renal transplant recipients?	Effect of alternate-day prednisone on plasma lipids in renal transplant recipients. While numerous groups have reported high prevalences of plasma lipid abnormalities in their renal transplant recipients, we have been unable to confirm this finding. We have suggested that the routine use of alternate-day steroids (ADS) in our patients may be responsible. To test that hypothesis, a prospective con…
443	What was the incidence of clinical rheumatoid arthritis among patients with pernicious anaemia in the study?	Pernicious anaemia and rheumatoid arthritis. In a study of 99 patients with pernicious anaemia the incidence of clinical rheumatoid arthritis was normal but rheumatoid factor was present significantly more often than in controls. This was not related to the presence of circulating antibody to intrinsic factor.Intrinsic factor antibody was not detected in any of 151 latex-fixation-positive rheumat…
444	What was the initial presenting symptom of the 20-year-old woman in the case report?	Adrenal Ganglioneuroblastoma in Adults: A Case Report and Review of the Literature. Incidentally discovered adrenal masses are very common given the increased number of imaging studies performed in recent years. We here report a clinical case of a 20-year-old woman who presented with left flank pain. Ultrasound examination revealed a contralateral adrenal mass, which was confirmed at computed tom…
445	What was the initial purpose of introducing arterial embolization for renal cell carcinoma twenty-five years ago?	The role of arterial embolization in renal cell carcinoma. Twenty-five years ago arterial embolization was introduced to facilitate the surgical excision of the carcinomatous kidney or to palliate symptoms, such as haemorrhage from non-resectable tumours. The role of this technique in the therapeutic armamentarium has been a source of debate in the literature. We reviewed all the available litera…
446	What was the main focus of the investigation regarding the external examination in forensic cases?	Limitations of the forensic external examination in determining the cause and manner of death. The accuracy of the cause and manner of death based on a medical examiner external examination of the body and review of other evidence was investigated. The authors retrospectively identified 185 such forensic cases in which an autopsy was performed subsequently at a major teaching hospital. Autopsy di…
447	What was the main goal of developing "Your Guide to Diet and Diabetes" website?	The creation and impact evaluation of "Your guide to diet and diabetes," an interactive web-based diabetes tutorial. Millions of Americans turn to the Internet for health information. A need for a comprehensive website that provides information on diet and diabetes management was identified. Therefore, the goal of this study was to develop an easy-to-use website that provided accurate information…
448	What was the main objective of the study conducted by Yoshida et al.?	Validity of Combination Use of Activity Record and Accelerometry to Measure Free-Living Total Energy Expenditure in Female Endurance Runners. Yoshida, A, Ishikawa-Takata, K, Tanaka, S, Suzuki, N, Nakae, S, Murata, H, Taguchi, M, and Higuchi, M. Validity of combination use of activity record and accelerometry to measure free-living total energy expenditure in female endurance runners. J Strength C…
449	What was the main objective of the study on survivors of ARDS?	Quality of life, pulmonary function, and tomographic scan abnormalities after ARDS. ARDS can produce a loss of lung function with persistent sequelae. This study aimed to evaluate health-related quality of life (HRQL) in survivors of ARDS compared with a healthy reference population and to determine the middle/long-term radiographic abnormalities and functional status, as well as their relation t…
450	What was the main objective of the study regarding gingival epithelial cells and bacterial infections?	Identification of novel genes involved in gingival epithelial cells responding to Aggregatibacter actinomycetemcomitans and Porphyromonas gingivalis infections. This study aimed to identify the differentially expressed genes (DEGs) in gingiva epithelial cells responding to Aggregatibacter actinomycetemcomitans and Porphyromonas gingivalis infections using bioinformatics method. GSE9723 dataset wa…
451	What was the mean time-to-diagnosis interval for patients with Cushing's disease?	Demographic factors and the presence of comorbidities do not promote early detection of Cushing's disease and acromegaly. The aim of the study was to analyze the time-to-diagnosis interval in patients with Cushing's disease (CD) and acromegaly (AC), to assess factors that promote early disease detection and to investigate the medical fields diagnosing the pathologies. 33 CD and 52 AC patients ope…
452	What was the mortality rate observed in the retrospective survey of patients undergoing truncal vagotomy and pyloroplasty for duodenal ulceration?	Mortality after vagotomy and pyloroplasty for duodenal ulcer. A retrospective survey of 4,026 patients having truncal vagotomy and pyloroplasty for duodenal ulceration showed a mortality rate of 1.4% (55 patients). On analysis the commonest causes of death were found to be bronchopneumonia 37% (18 patients) and sepsis 20% (10 patients). More than half of the deaths occurred in patients aged over …
453	What was the objective of the analysis conducted using the FreeStyle Navigator Continuous Glucose Monitoring System (FSN-CGM)?	Detection of hypoglycemia with continuous interstitial and traditional blood glucose monitoring using the FreeStyle Navigator Continuous Glucose Monitoring System. The objective of the analysis was to compare detection of hypoglycemic episodes (glucose &lt;70 mg/dL lasting &gt;15 min) with the FreeStyle Navigator Continuous Glucose Monitoring System (FSN-CGM) (Abbott Diabetes Care, Alameda, CA) a…
454	What was the outbreak of pneumococcal disease in the nursing home linked to?	Underutilization of pneumococcal vaccine in nursing home in Washington State: report of a serotype-specific outbreak and a survey. To describe an outbreak of pneumococcal disease in a Washington state nursing home and to report a survey of pneumococcal vaccine utilization in Washington nursing homes. Outbreak. Data were collected from nursing home residents' records. Nasopharyngeal cultures were …
455	What was the outcome of the study regarding the incidence of postoperative deep vein thrombosis in patients without malignant disease?	Prevention of deep vein thrombosis by intermittent pneumatic compression of calf. A consecutive, randomly allocated, controlled clinical trial of the prophylactic effect of intermittent pneumatic compression of the calf on the incidence of postoperative deep vein thrombosis showed that in patients without malignant disease there was a highly significant reduction in the incidence of thrombosis. I…
456	What was the population size from which the 67 patients with renovascular hypertension were selected?	Renovascular hypertension: the role of nonspecific factors in the antihypertensive effect of surgery. Effective surgical treatment was carried out in 67 patients who were selected from a population of 336 subjects with renovascular hypertension. Split renal function studies and estimation of plasma renin activity in both renal veins were made to demonstrate the functional significance of the sten…
457	What was the prevalence rate of helmet use among motorcycle riders in Kumasi, Ghana?	Prevalence rate of helmet use among motorcycle riders in Kumasi, Ghana. This study investigated the prevalence rate and identified the associated factors influencing helmet use in Kumasi, Ghana. The data used in this study were collected from motorcycle riders in the Kumasi metropolis through questionnaire survey. The contributing factors influencing helmet use were determined using a logistic re…
458	What was the primary aim of the case-control study conducted in Yaoundé, Cameroon?	Perennial aeroallergens sensitisation and risk of asthma in African children and adolescents: a case-control study. The distribution and impact of various aeroallergens on asthma occurrence vary across regions. We investigated the association between sensitisation to perennial aeroallergens and asthma risk in children and adolescents in Yaounde, Cameroon. This was a case-control study involving c…
459	What was the primary aim of the study conducted by Roe et al.?	Reliability and Validity of a Medicine Ball-Contained Accelerometer for Measuring Upper-Body Neuromuscular Performance. Roe, G, Shaw, W, Darrall-Jones, J, Phibbs, PJ, Read, D, Weakley, JJ, Till, K, and Jones, B. Reliability and validity of a medicine ball-contained accelerometer for measuring upper-body neuromuscular performance. J Strength Cond Res 32(7): 1915-1918, 2018-The aim of the study was…
460	What was the primary aim of the study discussed in the context information?	Human polyomavirus and human papillomavirus prevalence and viral load in non-malignant tonsillar tissue and tonsillar carcinoma. Human papillomaviruses (HPVs) are an acknowledged cause of a subset of oropharyngeal cancers, especially of tonsillar cancer. Similar to HPV, some human polyomaviruses (HPyVs), such as Merkel cell polyomavirus (MCPyV), have an oncogenic potential. Recently, several nove…
461	What was the primary aim of the study evaluating the Kock reservoir function in children and adolescents?	Evaluation of Kock urinary reservoir function in children and adolescents at 3-10 years' follow-up. The aim of this study was to evaluate Kock reservoir function in children and adolescents operated for congenital urinary incontinence and to determine the complication rate. Reservoir function was investigated in 13 children (age range 10.8-16 years) and 7 adolescents (age range 16-18 years) throu…
462	What was the primary focus of the automated telemedicine system in the study?	An automated telemedicine system improves patient-reported well-being. Control of serum glucose levels is essential for the reduction of complications of diabetes. Telemedicine is one strategy through which serum glucose control can be improved. A total of 35 adult, insulin-treated patients with diabetes (type 1 and type 2) were enrolled in the present study (63.0 +/- 10 years of age, 63% female)…
463	What was the primary hypothesis tested regarding the application of biochar and glyphosate sorption?	Sorption of radiolabelled glyphosate on biochar aged in contrasting soils. Glyphosate mobility from terrestrial to aquatic environments has raised concerns about it. Utilizing soil's inherent properties along with sorption properties of aged biochar, we hypothesized that selective application of biochar would be more effective in economic terms for glyphosate sorption on contrasting soils. To tes…
464	What was the primary objective of the multicenter, double-blind study regarding bisoprolol and atenolol?	Application of ambulatory blood pressure monitoring in differentiating between antihypertensive agents. This multicenter, double-blind, parallel group study assessed the usefulness of the ambulatory blood pressure monitoring (ABPM) technique in differentiating between the once-daily administration of the beta blockers bisoprolol (10 to 20 mg) and atenolol (50 to 100 mg) in terms of efficacy and d…
465	What was the primary objective of the Phase II trial conducted on vinorelbine in patients with ovarian cancer?	Phase II trial of vinorelbine in recurrent and progressive epithelial ovarian cancer. A phase II, multicenter trial was conducted to define the efficacy and safety of vinorelbine (Navelbine (vinorelbine tartrate) injection, NVB) in the treatment of advanced epithelial ovarian cancer (EOC). Patients with persistent or recurrent EOC who had received one prior platinum-based chemotherapy regimen wer…
466	What was the primary objective of the study evaluating single-leg squat performance after hip arthroscopy?	Single-Leg Squat Performance is Impaired 1 to 2 Years After Hip Arthroscopy. To evaluate single-leg squat performance 1-2 years after arthroscopy for intra-articular hip pathology compared with control subjects and the nonsurgical limb, and to investigate whether single-leg squat performance on the operated limb was associated with hip muscle strength. Cross-sectional study. Private physiotherapy…
467	What was the primary objective of the study on adherence to nebulizer treatments in adults with cystic fibrosis?	Accurate assessment of adherence: self-report and clinician report vs electronic monitoring of nebulizers. People with cystic fibrosis have a high treatment burden. While uncertainty remains about individual patient level of adherence to medication, treatment regimens are difficult to tailor, and interventions are difficult to evaluate. Self- and clinician-reported measures are routinely used des…
468	What was the primary objective of the study on postmenopausal women with adenomatous hyperplasia of the endometrium?	Adipose tissue distribution in postmenopausal women with adenomatous hyperplasia of the endometrium. To investigate body fat distribution in postmenopausal women with adenomatous and atypical hyperplasia of the endometrium. A prospective population-based case control study was performed in a health care county in Sweden. General obesity, as reflected by body mass index (BMI), and adipose tissue d…
469	What was the primary objective of the study on the Fall Risk Tracking Tool (FRRISque)?	Validation of the Fall Risk Tracking Tool (FRRISque) in elderly community dwellers. This study aimed to validate of Fall Risk Tracking Tool (FRRISque) in elderly community dwellers. A cross-sectional evaluative screening study was carried out on a sample of 854 elderly. In addition to the pilot version of FRRISque, the QuickScreen® tool was applied as a standard reference in order to validate a c…
470	What was the primary objective of the study regarding the use of perindopril in patients with chronic obstructive lung disease and cor pulmonale?	Clinical efficiency of course and long-term therapy with the angiotensin-converting enzyme inhibitor perindopril in patients with chronic obstructive lung disease and cor pulmonale]. to evaluate the clinical efficiency of course and long-term therapy with the angiotensin-converting enzyme (ACE) inhibitor perindopril in patients with chronic obstructive lung disease (COLD) and chronic cor pulmonal…
471	What was the primary objective of the study regarding white blood cell count and hypertension?	White blood cell count as a risk factor for hypertension; a study of Japanese male office workers. To investigate the association of white blood cell (WBC) count with risk of hypertension. Cross-sectional and longitudinal studies. A work site in Japan. A total of 3776 Japanese male office workers aged 23-49 years were enrolled in this study; 2900 hypertension-free [systolic blood pressure (SBP) &…
472	What was the primary purpose of the exploratory analysis conducted in the concussion clinic cohort?	Interdisciplinary Rehabilitation Referrals in a Concussion Clinic Cohort: An Exploratory Analysis. To assess the frequency and spectrum of referrals to rehabilitation disciplines in a concussion clinic population and factors associated with need for referral. Retrospective study. Concussion clinic within the Physical Medicine and Rehabilitation Department of an academic medical center. Patients r…
473	What was the purpose of comparing the distribution of S35-labeled bovine serum albumin in newborn and adult rabbits?	The distribution of S35-labeled bovine serum albumin in newborn and immunologically tolerant adult rabbits. The fate of injected S(35)-labeled sulfanilic acid-azoalbumin in the serum, various organs, and liver fractions was compared in the newborn and adult rabbit and in specifically unresponsive and normal adult rabbits. Exponential decay of the injected antigen without the usual immune phase of…
474	What was the purpose of investigating the interaction of cationized antigens with the rat glomerular basement membrane (GBM)?	Interaction of cationized antigen with rat glomerular basement membrane: in situ immune complex formation. The influence of charge and size on antigen binding to the rat glomerular basement membrane (GBM) was investigated. Chemically cationized ovalbumin, human serum albumin (HSA), human immunoglobulin G (Hu IgG), horse spleen ferritin and human immunoglobulin M (Hu IgM) were injected into rats i…
475	What was the purpose of the Gynecologic Oncology Group study on bleomycin, etoposide, and cisplatin?	Bleomycin, etoposide, and cisplatin combination therapy of ovarian granulosa cell tumors and other stromal malignancies: A Gynecologic Oncology Group study. The objectives of this study were to assess efficacy and toxicity of the combination of bleomycin, etoposide, and cisplatin (BEP) in this Phase II trial as first-line therapy for ovarian stromal malignancies. Patients with incompletely resect…
476	What was the purpose of the longitudinal prospective study on serum cholesterol levels?	Prospective study of serum cholesterol levels during first year of life. A longitudinal prospective study of serum cholesterol concentrations during the first year of life has been carried out in 302 healthy babies. The results show that serum cholesterol estimations in cord blood cannot be used as a screening test for the diagnosis of familial hypercholesterolaemia. The only child subsequently f…
477	What was the purpose of the study conducted by Leutzinger et al. regarding high school-aged American football players?	Anthropometric and Athletic Performance Combine Test Results Among Positions Within Grade Levels of High School-Aged American Football Players. Leutzinger, TJ, Gillen, ZM, Miramonti, AM, McKay, BD, Mendez, AI, and Cramer, JT. Anthropometric and athletic performance combine test results among positions within grade levels of high school-aged American football players. J Strength Cond Res 32(5): 12…
478	What was the purpose of the study conducted by López Mariscal et al. in 2021?	Acute Effects of Ballistic vs. Passive Static Stretching Involved in a Prematch Warm-up on Vertical Jump and Linear Sprint Performance in Soccer Players. López Mariscal, S, Sánchez Garcia, V, Fernández-García, JC, and Sáez de Villarreal, E. Acute effects of ballistic vs. passive static stretching involved in a prematch warm-up on vertical jump and linear sprint performance in soccer players. J St…
479	What was the purpose of the study conducted on patients with first episode depression in North-Western India?	Explanatory models in patients with first episode depression: a study from north India. The purpose of this work was to study the explanatory models of patients with first episode depression presenting to a tertiary care hospital located in North-western India. One hundred sixty four consecutive patients with diagnosis of first episode depression (except severe depression with psychotic symptoms)…
480	What was the purpose of the study on Medicare's prospective payment system (PPS) in relation to medical intensive care services?	The early effect of Medicare's prospective payment system on the use of medical intensive care services in three community hospitals. To assess the impact of Medicare's prospective payment system (PPS) on patient care and outcome from the medical intensive care unit (MICU), we reviewed the medical records of 400 MICU patients from three community hospitals: 200 patients were admitted before the P…
481	What was the purpose of the systematic review conducted on assessment tools for non-suicidal self-injury in adolescents between 1990 and 2016?	Assessment tools of non-suicidal self-injury in adolescents 1990-2016: a systematic review. The purpose of this systematic review was to identify the instruments created or adapted to assess non-suicidal self-injury (NSSI) among adolescents. The Preferred Reporting Items for Systematic Review and Meta-Analyses (PRISMA) methodology was used. Two individual reviewers analyzed the psychometric prope…
482	What was the purpose of validating the pneumonia-specific prognostic index in the study?	Validation of a pneumonia prognostic index using the MedisGroups Comparative Hospital Database. Our purpose was to validate a previously developed pneumonia-specific prognostic index in a large, multicenter population. We developed a pneumonia-specific prognostic index in a prospective, multicenter study of 346 patients with clinical and radiographic evidence of pneumonia admitted to 3 Pittsburgh…
483	What was the total number of patients with pulmonary tuberculosis who underwent therapeutic plasmapheresis in the study conducted between 2000 and 2005?	Therapeutic plasmapheresis in patients with destructive pulmonary tuberculosis]. Therapeutic plasmapheresis was performed in 159 patients with pulmonary tuberculosis treated in the clinic in 2000 to 2005. Four hundred and seventy-seven manipulations were made. Among its clinical forms, there was prevalent fibrocavernous tuberculosis (in 136 patients); 9 had infiltrative tuberculosis; caseous pneu…
484	What was the World Health Organization's clinical case definition for AIDS developed for?	Evaluation of the WHO clinical case definition for AIDS in Uganda. Infections with human immunodeficiency virus are common in areas of the world where laboratory testing and sophisticated diagnostic facilities are unavailable. A World Health Organization clinical case definition for acquired immunodeficiency syndrome was developed in 1985 for use in such areas. In 1987, we tested this definition …
485	What was used for inhalation analgesia in conscious patients undergoing painful procedures?	Enflurane analgesia. An air-enflurane mixture was used for inhalation analgesia in conscious patients undergoing painful procedures such as burns dressings. A preliminary study indicated that enflurane possessed definite analgesic properties, but that the concentration of the air-enflurane mixture was critical if restlessness was to be avoided and cooperation retained. Further studies established…
486	What were the substrate components investigated for myocyte attachment in the study?	In vitro studies on adult cardiac myocytes: attachment and biosynthesis of collagen type IV and laminin. The interactions between adult rat cardiac myocytes and the basement membrane components collagen type IV and laminin were investigated in attachment experiments and biosynthesis studies and by immunofluorescence staining. Adult myocytes attached equally well to native collagen type IV and lam…
487	When can initial signs of HSV infection occur in infants?	Initial signs of HSV infection can occur anytime between birth and approximately 6 weeks of age, although almost all infected infants develop clinical disease within the first month of life. Infants with disseminated disease and SEM disease have an earlier age of onset, typically presenting between the first and second weeks of life. Infants with CNS disease usually present with illness between t…
488	When does eye development begin during embryogenesis?	Eye development involves a complex interplay of numerous molecular signals beginning in the third week of embryogenesis. [7] During the seventh week of gestation, the middle dural plexus stem and the anterior portion of the embryonic primary head sinus form the pro-otic sinus, the future cavernous sinus. [8] The primitive maxillary vein drains the optic vesicle into the pro-otic sinus. The SOV de…
489	When should insulin glargine be initiated in adults with type 2 diabetes?	In adults with type 2 diabetes, insulin glargine, or another long-acting insulin, should be initiated for glycemic control after 2 or 3 oral antidiabetic medications have failed to attain glycemic control or in patients with a hemoglobin A1c value higher than 9% who are experiencing symptoms. Insulin glargine may be used alone in individual patients or with rapid-acting insulin and/or oral medica…
490	Where does the axillary nerve originate in relation to the axillary artery?	Arising from the neck, posterior to the axillary artery and anterior to the subscapularis muscle, the axillary nerve travels toward the lower border of the subscapularis where it exits the axilla through the quadrangular space, alongside the posterior humeral circumflex artery and vein. The quadrangular space is bordered superiorly by the lower border of teres minor muscle, laterally by the surgi…
491	Where does the posterior tibial artery descend in relation to the medial malleolus?	The posterior tibial artery descends around the medial malleolus adjacent to the posterior tibial nerve and continues to track with the medial plantar nerve branch on the medial side of the foot. The artery runs just posterior to the flexor digitorum longus tendon in the lower leg near the ankle. Clinically, a common place to assess blood flow to the foot is through palpation of the posterior tib…
492	Which opioid agents can affect serotonin kinetics when used with other serotonergic agents?	Also, some opioid agents can affect serotonin kinetics in the presence of other serotonergic agents. The proposed mechanism for this is through either weak serotonin reuptake inhibition and increased the release of intrasynaptic serotonin through inhibition of gamma-aminobutyric acidergic presynaptic inhibitory neuron on serotonin neurons. These opioids include tramadol, oxycodone, fentanyl, meth…
493	Who developed the lateral C1-C2 cervical puncture technique for percutaneous cervical cordotomy?	A lateral C1-C2 cervical puncture technique was developed to do percutaneous cervical cordotomy by Mullan et al. in 1962, and by Rosomof et al. in 1965. [10] [11] [12] The technique was later used in 1975 by Skalpe and Amundsen to perform myelography, and in 1979 by Rice and Bathia. [13] [14] With its safer use to obtain CSF and the capacity to perform cervical myelogram, it almost replaced the u…
494	Who first reported cases with CRPS-like symptoms in the 16th century?	In the 16th century, Ambroise Paré reported cases with CRPS like symptoms for the first time which developed after phlebotomy. [5] In 1864, Silas Mitchell noted this syndrome after gunshot wounds. He used the term ‘causalgia’ to describe this syndrome in 1872. James A. Evans coined the term ‘reflex sympathetic dystrophy’ to describe a similar condition where he suspected sympathetically mediated …
495	Who first reported lower esophageal ulceration and in what year?	Though Albers first reported lower esophageal ulceration in 1833, Kenneth Mallory and Soma Weiss in 1929, more accurately described this condition as lower esophageal lacerations (not ulcerations) happening to patients with repetitive forceful retching and vomiting following excessive alcohol intake. [1]
496	Who performed the first in vivo midline suboccipital puncture?	In 1908, Obregia performed the first in vivo midline suboccipital puncture. [1] [2] His idea was utilized in 1919 by Ionescu to inject general anesthetics. It was also used by Wegeforth, Ayer, and Essick during 1919-1920, which they called a cisterna magna puncture. [1] [2] [3] On its origins, the suboccipital puncture had many indications, but most of them are out of date. Still, it can be used …
497	Why is it important to consider heterogeneity in witnesses' competence levels when reconstructing crimes?	On the importance of considering heterogeneity in witnesses' competence levels when reconstructing crimes from multiple witness testimonies. Aggregating information across multiple testimonies may improve crime reconstructions. However, different aggregation methods are available, and research on which method is best suited for aggregating multiple observations is lacking. Furthermore, little is …
498	Why is screening for hearing loss considered a vital component of routine newborn care?	Screening for hearing loss is a vital component of routine newborn care. An estimated 3 out of 1000 infants are born with hearing impairment, and an additional 3 out of 1000 children develop hearing loss later in life. [1] [2] The screening process is painless and brief, typically taking only a few minutes. Although most newborns are screened in hospital nurseries before they are discharged home,…
499	Why is the integrity of the abdominal wall important for protecting internal organs?	The integrity of the abdominal wall is vital as it serves to protect the internal organs, supports the spine and helps maintain an upright posture. Also, the abdominal wall aids in the performance of several bodily functions requiring the generation of Valsalva such as urination, coughing, and defecation. There are also data suggesting an absence of an intact abdominal wall can lead to a sensatio…
500	Why is there a rising need for behavioral intervention and long-term psychiatric care?	As the need for behavioral intervention and long-term psychiatric care is steadily rising, alternative methods of treatment must be employed by physicians and healthcare teams to meet this increasing demand. Group therapy provides a solution to this problem by allowing for the treatment of multiple individuals simultaneously. Doing so allows healthcare providers to reduce wait times and increase …
