# Supplementary material for: Enhancing Large Language Models for Improved Accuracy and Safety in Medical Question Answering: Comparative Study
Source: JMIR Med Educ. 2025 Dec 2;11:e70190. doi: 10.2196/70190 (PMC12709156; doi:10.2196/70190)
Supplement: Multimedia Appendix 4 [file mededu_v11i1e70190_app4.xlsx]

## Sheet: Sheet1
No.	Question	A	B	C	D	E	Correct Answer
6	Under gonioscopy, the Schwalbe's line corresponds to the termination of which corneal layer?	Epithelial layer	Bowman's layer	Stroma	Descemet's membrane	Endothelial layer	D
9	Photoreceptors and retinal pigment epithelial cells are most sensitive to the deposition of which of the following substances?	Manganese	Copper	Alloy	Iron	Aluminum	D
13	The most valuable diagnostic method for central serous chorioretinopathy is:	Decreased central visual acuity, distorted vision	Funduscopic examination revealing a circumscribed, grayish-white subretinal lesion in the macula, surrounded by hemorrhage	Commonly seen in middle-aged individuals	Visual field defect with a central scotoma	Fluorescein angiography demonstrating subretinal neovascular leakage	E
17	When looking at distant objects, the pupil should be:	Unchanged in size	First constrict, then dilate	Constricted	First dilate, then constrict	Dilated	E
20	Dry eye disease can be classified based on its etiology into which of the following categories?	Mucin-deficient dry eye	All of the above	Dry eye due to tear dynamics abnormalities	Lipid-deficient dry eye	Aqueous-deficient dry eye	B
27	The main distinguishing points between acute angle-closure glaucoma and acute iridocyclitis, which of the following is incorrect?	Patients with acute angle-closure glaucoma have a clear cornea, and precipitates are present behind it	Pupil is often dilated	Anterior chamber is very shallow	Intraocular pressure is significantly elevated	Iridocyclitis can present with only ciliary injection	A
32	The cornea is diffusely opaque, milky-white, and glossy, with a smooth, completely opaque surface. This condition is classified as:	Keratoglobus	Corneal nebula	Corneal macula	Adherent leukoma	Corneal leukoma	E
33	Under normal circumstances, infants physiologically present with:	Emmetropia	Hyperopia	Myopia	None of the above	Astigmatism	B
40	The etiology of ectropion does not include:	Age-related orbicularis oculi muscle relaxation	Oculomotor nerve paralysis	Facial nerve paralysis	Eyelid skin burns	Eyelid skin surgery	B
46	Regarding the treatment of keratomalacia:	Rapid large-dose supplementation of vitamin A	Rapid large-dose supplementation of vitamin B	Topical application of antibiotic eye drops or ointments	Use of atropine ointment for mydriasis to prevent posterior synechiae	All of the above	E
48	Binasal hemianopia is generally not seen in:	Arachnoiditis at the lateral side of the optic chiasm	Bilateral glaucoma	Internal carotid artery sclerosis	Hysteria	Compression from a pituitary tumor	E
55	Which of the following is not a cause of secondary optic atrophy?	Retinitis pigmentosa	Retrobulbar neuritis	Papillitis	Glaucoma	Papilledema	B
59	Which of the following eye conditions is not consistent with decreased visual acuity and a normal fundus?	Retrobulbar neuritis	Vitreous hemorrhage	Hysteria	Cone dystrophy	Amblyopia	B
64	Which of the following is not characteristic of vernal keratoconjunctivitis?	Large and flat papillae	Presence of papillary hypertrophy on the tarsal conjunctiva	No involvement of the upper limbal region	Large numbers of eosinophils seen on conjunctival smear	Absence of corneal vascularization	D
68	Causes of acquired ptosis do not include:	Trauma to the levator palpebrae superioris muscle	Myasthenia gravis	Oculomotor nerve paralysis	Trigeminal nerve injury	Dysfunction of the sympathetic nervous system	D
75	The primary symptom of dacryocystitis is:	Localized pain in the lacrimal sac area	Localized purulent swelling in the lacrimal sac area	Fever	Epiphora with discharge	Systemic symptoms are prominent	D
77	The anterior boundary of the limbus is generally considered to start at:	Termination of Bowman's layer	Termination of the stroma	Termination of Descemet's membrane	Schlemm's canal	Schwalbe's line	A
84	Which of the following treatment methods for ulcerative blepharitis is incorrect?	Topical broad-spectrum antibiotic eye drops, antibiotic eye ointment, and sulfonamide eye ointment	Removal of purulent crusts and loose eyelashes to allow drainage of pus from the hair follicles	Weekly irrigation of the eyelid margin with normal saline or 3% boric acid solution	Removal of various predisposing factors and attention to personal hygiene	Continued treatment for at least 2-3 weeks after complete resolution of inflammation to prevent recurrence	C
85	Regarding acid burns and alkali burns, which statement is correct?	Acidic substances can coagulate tissue proteins, leading to severe consequences.	None of the above	Acidic substances can dissolve tissue proteins, resulting in relatively minor tissue damage.	Alkaline substances can dissolve tissue proteins, resulting in relatively minor tissue damage.	Alkaline substances can dissolve tissue proteins, leading to severe consequences.	E
95	Regarding the treatment of dendritic and geographic keratitis, which statement is incorrect?	Systemic antiviral drugs can be used.	Interferon can be used when necessary.	Topical application of idoxuridine or trifluridine eye drops is appropriate.	Topical corticosteroids can be used in moderate amounts.	Topical application of erythromycin eye ointment is appropriate.	D
96	Eye diseases that generally do not present with leukocoria include:	Coats' disease	Retinoblastoma	Retinitis pigmentosa	Glaucoma	Retinal detachment	D
97	Signs that are not typically associated with active corneal lesions include:	Ciliary injection	Irritation symptoms	Well-defined borders of the lesion	Rough and non-reflective surface of the corneal lesion	Staining with fluorescein dye	C
99	The fundamental pathological change in the vitreous body is:	Vitreous inflammation	Vitreous liquefaction	Posterior vitreous detachment (PVD)	Vitreous hemorrhage	Vitreous degeneration	B
116	Myopia is related to which condition of the eyeball?	Eyeball depression	Short axial length	Eyeball atrophy	Long axial length	Eyeball protrusion	D
126	For the treatment of bacterial keratitis:	Subconjunctival injection of antibiotics can be used.	Frequent application of antibiotic eye drops.	Use of EDTA eye drops, oral vitamin B, and vitamin C.	Local warm compresses and eye patching can be applied.	All of the above.	E
136	Which of the following is not a cause of entropion?	Conjunctival burn	Microphthalmia	Facial nerve paralysis	Phthisis bulbi	Trachoma	C
137	Which of the following is not a symptom of visual fatigue?	Recurrent acute keratitis	Recurrent acute hordeolum	Myogenic eye pain	Headache	Dizziness	A
142	Which of the following statements about hyperacute bacterial conjunctivitis is incorrect?	Rapid onset and rapid progression of the disease	Copious purulent discharge	Main pathogens are Neisseria gonorrhoeae and Neisseria meningitidis	Usually no preauricular lymphadenopathy	Severe eyelid edema and significant conjunctival hyperemia	D
149	Which of the following eye conditions does not cause epiphora?	Punctal occlusion	Ectropion of the lower eyelid	Nasolacrimal duct stenosis	Canaliculus cyst	Sympathetic ophthalmia	E
159	Which of the following statements regarding complications of anterior uveitis is incorrect?	Optic disc edema may occur.	It can lead to hypotony and phthisis bulbi.	It can lead to secondary glaucoma.	It is not accompanied by lens opacity.	It may occasionally lead to cystoid macular edema.	D
161	The clinical manifestations of exposure keratitis include:	Severe cases may form corneal ulcers.	orneal epithelial defects.	Both of the above.	Dry, rough corneal and conjunctival epithelium.	Conjunctival congestion and thickening.	C
163	Which of the following is incorrect in the treatment of fungal keratitis?	Systemic administration of antifungal drugs	Avoidance of corticosteroids	Surgical intervention may be considered if conservative treatment fails	Topical application of antifungal drugs	1% pilocarpine eye drops may be used in cases of associated iridocyclitis	E
166	The main distinguishing feature between sympathetic ophthalmia and Vogt-Koyanagi-Harada (VKH) disease is:	Decreased visual acuity	Aqueous flare	Presence of ocular penetrating injury or history of intraocular surgery	Appearance of Dalen-Fuchs nodules	Sunset glow fundus changes	C
173	Which characteristic of Acanthamoeba keratitis is incorrect?	ensitivity to chemical disinfectants	Mainly infects the cornea	Can cause epithelial keratitis	Exists in two forms: trophozoites and cysts	Smear cytology examination can be performed	A
181	When there is central retinal artery occlusion, the pupil exhibits:	Dilated	Some dilated, some constricted	Normal size	Constricted	All of the above	A
188	Vossius' ring is seen in which type of cataract?	Blunt trauma cataract	Secondary cataract	Metabolic cataract	Toxic cataract	Senile cataract	A
195	Which of the following statements regarding the treatment of acute angle-closure glaucoma is incorrect?	Surgery is the fundamental treatment principle.	Oral acetazolamide.	Oral sodium bicarbonate tablets.	Oral vitamin B, vitamin C.	1% atropine eye drops.	E
203	What is the method for early diagnosis of fungal keratitis?	B-scan ultrasound	Corneal scraping with staining	PAS staining	Corneal tissue biopsy	Immunofluorescence staining	B
205	Retinal detachment refers to the separation between which two layers?	None of the above	Between the retina and choroid	Between the ganglion cell layer and the inner plexiform layer	Between the nerve fiber layer and the ganglion cell layer	Between the inner nuclear layer and the outer nuclear layer	D
210	Glaucoma can cause which type of cataract?	Secondary cataract	Diabetic cataract	Hand-foot-and-mouth disease cataract	Galactose cataract	Toxic cataract	A
228	For evaporative dry eye syndrome, the main treatment measures include:	All of the above	Massage and expression of meibomian gland secretions	Treatment of blepharitis	Oral antibiotics	Short-term use of steroids	A
231	When nasolacrimal duct obstruction is combined with chronic dacryocystitis, what may occur during lacrimal duct irrigation?	Smooth lacrimal duct irrigation	Reflux of irrigation fluid from the opposite punctum with mucoid or purulent discharge	Reflux of irrigation fluid from either the upper or lower punctum into the opposite punctum	Resistance during irrigation and partial entry of irrigation fluid into the nasal cavity	Complete reflux of irrigation fluid along the original path	B
238	Regarding the treatment of Behcet's disease, which statement is incorrect?	Combination therapy with immunosuppressants such as cyclosporine is possible.	Topical application of 1% atropine is possible.	Immediate surgical treatment for secondary glaucoma.	High-dose and long-term use of corticosteroids should be avoided.	Monitoring of liver and kidney function as well as blood routine is important.	C
239	Central serous chorioretinopathy may present with:	Nasal step	Paracentral scotoma	Constricted visual field	Central scotoma	Ring scotoma	D
388	The disease for which early diagnosis is most significant with electroretinography (ERG) is:	Sympathetic ophthalmia	Optic disc edema	Diabetic retinopathy	Retinitis pigmentosa	Retinoblastoma	D
390	The longest muscle in the extraocular muscles is:	Medial rectus	Inferior oblique	Inferior rectus	Superior rectus	Superior oblique	E
410	Which statement about vitreous hemorrhage is incorrect?	Bleeding comes from adjacent tissues.	All of the above.	It can cause posterior vitreous detachment (PVD).	It can cause retinal detachment.	Bleeding comes from blood vessels within the vitreous body itself.	E
429	The reason for pain after corneal injury is:	The damaged epithelial cells cannot regenerate.	The cornea itself lacks blood vessels.	The stromal fibers are neatly arranged.	The cornea contains abundant nerve endings.	The cornea maintains constant hydration and refractive index.	D
470	The electrooculogram (EOG) originates from the:	Ganglion cells	Bipolar cells	Cone cells	Rod cells	Retinal pigment epithelium	E
497	Which of the following is not a cause of papillitis?	Multiple sclerosis	Tuberculosis	Diabetes	Mumps	Glaucoma	E
