# Supplementary material for: Enhancing Large Language Models for Improved Accuracy and Safety in Medical Question Answering: Comparative Study
Source: JMIR Med Educ. 2025 Dec 2;11:e70190. doi: 10.2196/70190 (PMC12709156; doi:10.2196/70190)
Supplement: Multimedia Appendix 5 [file mededu_v11i1e70190_app5.xlsx]

## Sheet: Sheet1
question_id	question	context	answer	revised_answer
7482275	Necrotizing fasciitis: an indication for hyperbaric oxygenation therapy?	The accepted treatment protocol for necrotizing fasciitis (NF) consists of extensive surgery and wide spectrum antibiotics. Hyperbaric oxygenation (HBO) has been recommended as adjuvant therapy for NF, improving patient mortality and outcome. However, the beneficial effect of HBO for NF remains controversial. A retrospective evaluation of treatment outcome in 37 patients treated for NF between 19…	no	maybe
7497757	Cardiopulmonary bypass temperature does not affect postoperative euthyroid sick syndrome?	To determine if temperature during cardiopulmonary bypass (CPB) has an effect on perioperative and postoperative thyroid function. Prospective study comparing thyroid function during and after hypothermic and normothermic CPB. Cardiac surgical unit at a university-affiliated hospital. Twelve patients scheduled to undergo cardiac operations with normothermic (n = 6) or hypothermic (n = 6) CPB. Blo…	no	no
7664228	Discharging patients earlier from Winnipeg hospitals: does it adversely affect quality of care?	To determine whether decreasing lengths of stay over time for selected diagnostic categories were associated with increased hospital readmission rates and mean number of physician visits after discharge. Retrospective descriptive study. The seven large (125 beds or more) acute care hospitals in Winnipeg. Manitoba residents admitted to any one of the seven hospitals because acute myocardial infarc…	no	no
7860319	Measuring hospital mortality rates: are 30-day data enough?	We compare 30-day and 180-day postadmission hospital mortality rates for all Medicare patients and those in three categories of cardiac care: coronary artery bypass graft surgery, acute myocardial infarction, and congestive heart failure. DATA SOURCES/ Health Care Financing Administration (HCFA) hospital mortality data for FY 1989. Using hospital level public use files of actual and predicted mor…	yes	maybe
8165771	Ultrasound in squamous cell carcinoma of the penis; a useful addition to clinical staging?	As part of the staging procedure in squamous cell carcinoma of the penis, we assessed the role of ultrasound examination, in particular its role in assessing the extent and the invasion into the corpora. From 1988 until 1992, all patients referred for primary treatment underwent ultrasound assessment with a 7.5 MHz linear array small parts transducer as part of the clinical workup. All ultrasound…	yes	yes
8199520	Are physicians meeting the needs of family caregivers of the frail elderly?	To explore expressed needs, both formal and informal, of family caregivers of frail elderly. To evaluate roles of physicians. Questionnaire survey of members of the Montreal Jewish community providing care for frail elderly family members. Jewish community of Montreal. Volunteer caregivers who were caring for a family member or friend 60 years or older, who had greatest responsibility for providi…	no	no
8375607	Is the breast best for children with a family history of atopy?	Previous studies reported that breast-feeding protects children against a variety of diseases, but these studies were generally conducted on "high-risk" or hospitalized children. This paper describes the results of our study on the effects of breast-feeding on rate of illness in normal children with a family history of atopy. A historic cohort approach of 794 children with a family history of ato…	yes	yes
8521557	The insertion allele of the ACE gene I/D polymorphism. A candidate gene for insulin resistance?	The insertion/deletion (ID) polymorphism of the angiotensin-converting enzyme (ACE) gene has been associated with increased coronary heart disease (CHD), although the mechanism of this association is not apparent. We tested the hypothesis that the deletion allele of the ACE gene is associated with insulin resistance. We related ACE genotype to components of the insulin-resistance syndrome in 103 …	no	no
8566975	Serovar specific immunity to Neisseria gonorrhoeae: does it exist?	To determine whether the host immune response to gonorrhoea provides limited serovar specific protection from reinfection. 508 episodes of gonorrhoea diagnosed at a city centre genitourinary medicine clinic including 22 patients with multiple infections over a 4 year period. Patients with recurrent gonococcal infection were analysed with respect to the initial and subsequent serovars isolated. No…	no	maybe
8847047	Prognosis of well differentiated small hepatocellular carcinoma--is well differentiated hepatocellular carcinoma clinically early cancer?	The purpose of this study is to examine whether or not well differentiated (w-d) hepatocellular carcinoma (HCC) is indeed clinically early cancer. Seventy six patients with solitary small HCCs up to 3 cm in diameter, who underwent hepatectomy, were observed for at least 2 years for possible recurrence. These patients were divided into two groups: 10 patients with w-d HCCs (Edmondson and Steiner's…	no	no
9465206	"Occult" posttraumatic lesions of the knee: can magnetic resonance substitute for diagnostic arthroscopy?	We investigated the actual role of MRI versus arthroscopy in the detection and characterization of occult bone and/or cartilage injuries in patients with previous musculoskeletal trauma of the knee, pain and severe functional impairment. Occult post-traumatic osteochondral injuries of the knee are trauma-related bone and/or cartilage damage missed at plain radiography. We retrospectively selected…	yes	yes
9483814	Does para-cervical block offer additional advantages in abortion induction with gemeprost in the 2nd trimester?	Uterus-specific synthetic Prostaglandin analogues (gemeprost, sulproston etc.) have been widely employed for termination of pregnancy in the second trimester. Since paracervical anaesthesia may be useful during this procedure, we investigated in this prospective randomised study its impact on the clinical course of abortion and pain especially in the late first and second stage of labour. 20 wome…	yes	yes
9542484	Does successful completion of the Perinatal Education Programme result in improved obstetric practice?	To determine whether successful completion of the Perinatal Education Programme (PEP) improves obstetric practice. The three midwife obstetric units (MOUs) in a health district of Mpumalanga were included in the study. Two MOUs enrolled in the PEP and the third did not. A 'before-and-after' study design was used to assess any changes in practice, and to monitor whether any changes occurred in the…	no	no
9582182	Does the SCL 90-R obsessive-compulsive dimension identify cognitive impairments?	To investigate the relevance of the Symptom Checklist 90-R Obsessive-Compulsive subscale to cognition in individuals with brain tumor. A prospective study of patients assessed with a neuropsychological test battery. A university medical center. Nineteen adults with biopsy-confirmed diagnoses of malignant brain tumors were assessed prior to aggressive chemotherapy. Included in the assessment were …	yes	maybe
9616411	Do general practitioner hospitals reduce the utilisation of general hospital beds?	To assess whether populations with access to general practitioner hospitals (GP hospitals) utilise general hospitals less than populations without such access. Observational study comparing the total rates of admissions and of occupied bed days in general hospitals between populations with and without access to GP hospitals. Comparisons were also made separately for diagnoses commonly encountered…	yes	yes
9722752	Does bone anchor fixation improve the outcome of percutaneous bladder neck suspension in female stress urinary incontinence?	To evaluate the outcome of a new modification of percutaneous needle suspension, using a bone anchor system for fixing the suture at the public bone, and to compare the results with those published previously. From March 1996, 37 patients with stress urinary incontinence (>2 years) were treated using a bone anchor system. On each side the suture was attached to the pubocervical fascia and the vag…	yes	maybe
10158597	Does a dedicated discharge coordinator improve the quality of hospital discharge?	To evaluate the effectiveness of the role of a discharge coordinator whose sole responsibility was to plan and coordinate the discharge of patients from medical wards. An intervention study in which the quality of discharge planning was assessed before and after the introduction of a discharge coordinator. Patients were interviewed on the ward before discharge and seven to 10 days after being dis…	yes	yes
10201555	Is low serum chloride level a risk factor for cardiovascular mortality?	Serum chloride level is routinely assayed in clinical laboratories in the management of patients with kidney disorders and with metabolic diseases. It is a biological parameter that is easily, precisely and relatively cheaply measured. The epidemiological features of serum chloride levels have not been studied before. For the random sample of men and women from the Belgian Interuniversity Researc…	yes	yes
10331115	Is amoxapine an atypical antipsychotic?	All currently available atypical antipsychotics have, at clinically relevant doses: i) high serotonin (5-HT)2 occupancy; ii) greater 5-HT2 than dopamine (D)2 occupancy; and iii) a higher incidence of extrapyramidal side effects when their D2 occupancy exceeds 80%. A review of pharmacologic and behavioral data suggested that amoxapine should also conform to this profile; therefore, we undertook a …	yes	maybe
10401824	Is laparoscopic reoperation for failed antireflux surgery feasible?	Laparoscopic techniques can be used to treat patients whose antireflux surgery has failed. Case series. Two academic medical centers. Forty-six consecutive patients, of whom 21 were male and 25 were female (mean age, 55.6 years; range, 15-80 years). Previous antireflux procedures were laparoscopic (21 patients), laparotomy (21 patients), thoracotomy (3 patients), and thoracoscopy (1 patient). The…	yes	yes
10456814	Does desflurane alter left ventricular function when used to control surgical stimulation during aortic surgery?	Although desflurane is commonly used to control surgically induced hypertension, its effects on left ventricular (LV) function have not been investigated in this clinical situation. The purpose of the present study was to evaluate the LV function response to desflurane, when used to control intraoperative hypertension. In 50 patients, scheduled for vascular surgery, anesthesia was induced with su…	no	no
11079675	Pulmonary valve replacement in adults late after repair of tetralogy of fallot: are we operating too late?	The purpose of this study is to evaluate right ventricular (RV) volume and function after pulmonary valve replacement (PVR) and to address the issue of optimal surgical timing in these patients. Chronic pulmonary regurgitation (PR) following repair of tetralogy of Fallot (TOF) leads to RV dilation and an increased incidence of sudden cardiac death in adult patients. We studied 25 consecutive adul…	yes	yes
11146778	Risk stratification in emergency surgical patients: is the APACHE II score a reliable marker of physiological impairment?	The APACHE II (Acute Physiology and Chronic Health Evaluation II) score used as an intensive care unit (ICU) admission score in emergency surgical patients is not independent of the effects of treatment and might lead to considerable bias in the comparability of defined groups of patients and in the evaluation of treatment policies. Postoperative monitoring with the APACHE II score is clinically …	yes	yes
11458136	Does managed care enable more low income persons to identify a usual source of care?	By requiring or encouraging enrollees to obtain a usual source of care, managed care programs hope to improve access to care without incurring higher costs. (1) To examine the effects of managed care on the likelihood of low-income persons having a usual source of care and a usual physician, and; (2) To examine the association between usual source of care and access. Cross-sectional survey of hou…	maybe	maybe
11570976	Is it Crohn's disease?	Sulfasalazine is a widely used anti-inflammatory agent in the treatment of inflammatory bowel disease and several rheumatological disorders. Although as many as 20% of treated patients may experience reversible, dose-dependent side effects, less frequent but potentially severe, systemic reactions have also been reported. A severe systemic reaction to sulfasalazine developed in a 21-year old femal…	maybe	maybe
11833948	Does a delay in transfer to a rehabilitation unit for older people affect outcome after fracture of the proximal femur?	To detemine the relationship between delay in transfer to rehabilitation wards and outcome for patients aged over 75 years with fracture of the proximal femur. An observational study in a district general hospital of all patients admitted to hospital aged over 75 years with fracture of the proximal femur over 3 1/2 years. Outcome data collected included the number of patients discharged back to t…	yes	yes
11862129	Do clinical variables predict pathologic radiographs in the first episode of wheezing?	To determine if clinical variables assessed in relation to Albuterol aerosol treatments accurately identify children with pathologic radiographs during their initial episode of bronchospasm. A prospective convenience sample of children with a first episode of wheezing. Data collected included demographics, baseline and post-treatment clinical score and physical examination, number of aerosols, re…	no	no
11867487	Does rugby headgear prevent concussion?	To examine the attitudes of players and coaches to the use of protective headgear, particularly with respect to the prevention of concussion. A questionnaire designed to assess attitudes to headgear was administered to 63 players from four different Canadian teams, each representing a different level of play (high school, university, community club, national). In addition, coaches from all four l…	maybe	maybe
11943048	Does receipt of hospice care in nursing homes improve the management of pain at the end of life?	To compare analgesic management of daily pain for dying nursing home residents enrolled and not enrolled in Medicare hospice. Retrospective, comparative cohort study. Over 800 nursing homes in Kansas, Maine, Mississippi, New York, and South Dakota. A subset of residents with daily pain near the end of life taken from a matched cohort of hospice (2,644) and nonhospice (7,929) nursing home resident…	yes	yes
11955750	Does escalation of the apical dose change treatment outcome in beta-radiation of posterior choroidal melanomas with 106Ru plaques?	To show the results of treating posterior uveal melanomas with 106Ru plaque beta-ray radiotherapy and to review and discuss the literature concerning the optimal apical dose prescription (100 vs. 160 Gy). Forty-eight patients with uveal melanomas (median height 3.85 mm + 1 mm sclera) were treated with ruthenium plaques. The median apical dose was 120 Gy, the median scleral dose 546 Gy. After 5.8 …	no	no
11970923	Convulsions and retinal haemorrhage: should we look further?	The prevalence of retinal haemorrhages after convulsions is not well established. As these haemorrhages are considered characteristic of child abuse, we investigated their occurrence after convulsive episodes to see whether the finding of haemorrhage should prompt further investigation. Prospective study of 153 children (aged 2 months to 2 years), seen in the emergency department after a convulsi…	yes	yes
12121321	Do mossy fibers release GABA?	Mossy fibers are the sole excitatory projection from dentate gyrus granule cells to the hippocampus, forming part of the trisynaptic hippocampal circuit. They undergo significant plasticity during epileptogenesis and have been implicated in seizure generation. Mossy fibers are a highly unusual projection in the mammalian brain; in addition to glutamate, they release adenosine, dynorphin, zinc, an…	yes	maybe
12221908	The HELPP syndrome--evidence of a possible systemic inflammatory response in pre-eclampsia?	The principal causes of morbidity and mortality during pregnancy in Mexico, are preeclampsia/eclampsia, obstetric hemorrhage and puerperium complications; this is, 62% of maternal deaths in last years. HELLP syndrome was observed between 5 to 25% of the mortality in pregnancies of 36 weeks or less. To analyze patients with HELLP syndrome in ICU's (Intensive Care Unit) of a Gynecology and Obstetri…	yes	yes
12377809	Is anorectal endosonography valuable in dyschesia?	Dyschesia can be provoked by inappropriate defecation movements. The aim of this prospective study was to demonstrate dysfunction of the anal sphincter and/or the musculus (m.) puborectalis in patients with dyschesia using anorectal endosonography. Twenty consecutive patients with a medical history of dyschesia and a control group of 20 healthy subjects underwent linear anorectal endosonography (…	yes	yes
12407608	Does ultrasound imaging before puncture facilitate internal jugular vein cannulation?	To investigate whether prepuncture ultrasound evaluation of vascular anatomy facilitates internal jugular vein cannulation compared with landmark-guided puncture. Prospective randomized study. Single community hospital. Adult patients undergoing general anesthesia (n = 240). The right internal jugular vein was cannulated using either anatomic landmarks or prepuncture ultrasound (3.75/7.5 MHz) gui…	maybe	maybe
12419743	Is first-line single-agent mitoxantrone in the treatment of high-risk metastatic breast cancer patients as effective as combination chemotherapy?	To determine whether patients with high-risk metastatic breast cancer draw benefit from combination chemotherapy as first-line treatment. A total of 260 women with measurable metastatic breast cancer fulfilling high-risk criteria, previously untreated with chemotherapy for their metastatic disease, were randomized to receive either mitoxantrone 12 mg/m(2) or the combination of fluorouracil 500 mg…	yes	yes
12484580	Informed consent for total hip arthroplasty: does a written information sheet improve recall by patients?	To ascertain whether a written information sheet is acceptable to patients and improves recall of the consent interview. Prospective randomised controlled study using questionnaires, comparing a group of patients given information in a written sheet with appropriate explanation to a group given verbal information alone. A specialist orthopaedic surgery unit. The test group was 126 patients underg…	yes	yes
12595848	Is specialty care associated with improved survival of patients with congestive heart failure?	Implementation of the complex treatment strategies that have been shown to improve survival of patients with congestive heart failure (CHF) may require certain expertise. We wanted to examine the association between pattern of outpatient care and survival of patients with CHF. In a retrospective cohort study conducted with national Veterans Health Administration (VHA) databases, we examined the a…	yes	yes
12630042	Does body mass index (BMI) influence morbidity and long-term survival in gastric cancer patients after gastrectomy?	The long-term survival of patients with gastric cancer is governed by various factors, such as the clinical stage of the cancer, the patient's nutritional state, and the treatment and may be governed by the volume of intraperitoneal adipose tissue. The aim of this study is to clarify the relationship between the degree of the patients' body mass index and their long-term survival. Gastric cancer …	maybe	maybe
12765819	Spinal subdural hematoma: a sequela of a ruptured intracranial aneurysm?	A case of spinal subdural hematoma (SSDH) following subarachnoid hemorrhage (SAH) because of a ruptured internal carotid aneurysm is described. Such a case has never been reported. A 52-year-old woman underwent a craniotomy for a ruptured internal carotid aneurysm. A computed tomography scan showed that SAH existed predominantly in the posterior fossa and subdural hematoma beneath the cerebellar …	yes	yes
12790890	Is the cell death in mesial temporal sclerosis apoptotic?	Mesial temporal sclerosis (MTS) is characterized by neuronal loss in the hippocampus. Studies on experimental models and patients with intractable epilepsy suggest that apoptosis may be involved in neuronal death induced by recurrent seizures. We searched evidence for apoptotic cell death in temporal lobes resected from drug-resistant epilepsy patients with MTS by using the terminal deoxynucleoti…	maybe	maybe
12848629	Is a 9-month treatment sufficient in tuberculous enterocolitis?	Tuberculosis has increased in parallel with the acquired immunodeficiency syndrome epidemic and the use of immunosuppressive therapy, and the growing incidence of extra-pulmonary tuberculosis, especially with intestinal involvement, reflects this trend. However, the duration of anti-tuberculous therapy has not been clarified in intestinal tuberculosis.AIM: To compare the efficacy of different tre…	yes	yes
12963175	Can progression of valvar aortic stenosis be predicted accurately?	It was the aim of the present study to elaborate criteria for the assessment of rapid hemodynamic progression of valvar aortic stenosis. These criteria are of special importance when cardiac surgery is indicated for other reasons but the established criteria for aortic valve replacement are not yet fulfilled. Such aspects of therapeutic planing were mostly disregarded in the past so that patients…	yes	maybe
14551704	Can communication with terminally ill patients be taught?	Communication with terminally ill patients is a main responsibility of physicians. However, many physicians feel insufficiently prepared for this task. Models of courses resulting in improvements of communicative skills of participants have been published mainly in the Anglo-American literature. This study describes the realization of a 2-day course model based on the experiences of the first thr…	yes	yes
14652839	Does the sequence of clamp application during open abdominal aortic aneurysm surgery influence distal embolisation?	Embolisation of atherosclerotic debris during abdominal aortic aneurysm (AAA) repair is responsible for significant peri-operative morbidity. Reports have suggested that preferential clamping of the distal vessel(s) before the proximal aorta may decrease the number of emboli passing distally and hence reduce complications. Forty patients undergoing AAA repair were randomised to have either first …	no	no
14692023	Is breast cancer survival improving?	Despite advances in therapies for breast cancer, improvement in survival for patients with recurrent or metastatic breast cancer has been difficult to establish. The objective of the current study was to determine whether the survival of women with recurrent breast cancer has improved from 1974 to 2000. The authors analyzed the survival experience of 834 women who developed recurrent breast cance…	yes	yes
14872327	Is pain a clinically relevant problem in general adult psychiatry?	To study the prevalence of pain and risk factors for pain in psychiatric patients in a psychiatric hospital. Using a questionnaire we investigated in a cross-sectional study the prevalence of pain, duration of pain, impairment and unfitness for work due to pain in 106 patients primarily diagnosed with a psychiatric disorder in the field of general adult psychiatry. Potential risk factors were exp…	yes	yes
14968373	Can CT predict the level of CSF block in tuberculous hydrocephalus?	Treatment of obstructive hydrocephalus in children with tuberculous meningitis (TBM) depends on the level of the cerebrospinal fluid (CSF) block. Air-encephalography is regarded as the gold standard for differentiating communicating and non-communicating hydrocephalus. Since air-encephalography involves a lumbar puncture, it carries the risk of cerebral herniation. AIM. The aim of this study was …	yes	yes
15223779	c-Kit-dependent growth of uveal melanoma cells: a potential therapeutic target?	This study was conducted to investigate the expression and functional impact of the proto-oncogene c-kit in uveal melanoma. Based on immunohistochemical (IHC) study of paraffin-embedded specimens from 134 uveal melanomas and Western blot analysis on eight fresh-frozen samples the expression of c-kit in uveal melanoma was studied. Furthermore, the phosphorylation of c-kit and the impact of the tyr…	yes	yes
15488260	Is the type of remission after a major depressive episode an important risk factor to relapses in a 4-year follow up?	Rates of relapse and predictive relapse factors were studied over more than 4 years in a sample of Spanish outpatients with DSM-III-R criteria for unipolar major depressive episode. A final sample of 139 outpatient was followed monthly in a naturalistic study. The Structured Clinical Interview for DSM-III-R was used. Phases of evolution were recorded using the Hamilton Depression Rating Scale, ap…	yes	yes
15489384	Does reducing spasticity translate into functional benefit?	Spasticity and loss of function in an affected arm are common after stroke. Although botulinum toxin is used to reduce spasticity, its functional benefits are less easily demonstrated. This paper reports an exploratory meta-analysis to investigate the relationship between reduced arm spasticity and improved arm function. Individual data from stroke patients in two randomised controlled trials of …	yes	yes
15528969	Is expert breast pathology assessment necessary for the management of ductal carcinoma in situ ?	Current guidelines include a recommendation that a pathologist with expertise in breast disease review all ductal carcinoma in situ (DCIS) specimens due to the presence of significant variability in pathologic reporting of DCIS. The objective of this study was to evaluate the completeness and accuracy of pathologic reporting of DCIS over the past decade and to determine the current impact of expe…	yes	yes
15918864	Learning needs of postpartum women: does socioeconomic status matter?	Little is known about how information needs change over time in the early postpartum period or about how these needs might differ given socioeconomic circumstances. This study's aim was to examine women's concerns at the time of hospital discharge and unmet learning needs as self-identified at 4 weeks after discharge. Data were collected as part of a cross-sectional survey of postpartum health ou…	yes	yes
15943725	Should serum pancreatic lipase replace serum amylase as a biomarker of acute pancreatitis?	Serum pancreatic lipase may improve the diagnosis of pancreatitis compared to serum amylase. Both enzymes have been measured simultaneously at our hospital allowing for a comparison of their diagnostic accuracy. Seventeen thousand five hundred and thirty-one measurements of either serum amylase and or serum pancreatic lipase were made on 10 931 patients treated at a metropolitan teaching hospital…	yes	yes
16296668	Can bedside assessment reliably exclude aspiration following acute stroke?	To investigate the ability of a bedside swallowing assessment to reliably exclude aspiration following acute stroke. Consecutive patients admitted within 24 h of stroke onset to two hospitals. A prospective study. Where possible, all patients had their ability to swallow assessed on the day of admission by both a doctor and a speech and language therapist using a standardized proforma. A videoflu…	no	maybe
16538201	Does use of hydrophilic guidewires significantly improve technical success rates of peripheral PTA?	To determine whether the use of hydrophilic guidewires has increased the technical success rate of peripheral percutaneous transluminal angioplasty (PTA).MATERIAL/ We performed 125 procedures and analyzed the technical success rates of PTA using the conventional guidewire first and then if needed, the hydrophilic guidewire for iliac and SFA stenoses or occlusions. Angioplasty was performed on 25 …	maybe	maybe
16678696	Continuity of care experience of residents in an academic vascular department: are trainees learning complete surgical care?	It is widely accepted that exemplary surgical care involves a surgeon's involvement in the preoperative, perioperative, and postoperative periods. In an era of ever-expanding therapeutic modalities available to the vascular surgeon, it is important that trainees gain experience in preoperative decision-making and how this affects a patient's operative and postoperative course. The purpose of this…	no	no
16713745	Do cytokine concentrations in pancreatic juice predict the presence of pancreatic diseases?	Cytokine concentration in pancreatic juice of patients with pancreatic disease is unknown. Secretin stimulation allows endoscopic collection of pancreatic juice secreted into the duodenum. We aimed to evaluate the cytokine concentrations in pancreatic juice of patients with abdominal pain to discriminate presence from absence of pancreatic disease. From January 2003-December 2004, consecutive pat…	yes	yes
16735905	Does the severity of obstructive sleep apnea predict patients requiring high continuous positive airway pressure?	To investigate polysomnographic and anthropomorphic factors predicting need of high optimal continuous positive airway pressure (CPAP). Retrospective data analysis. Three hundred fifty-three consecutive obstructive sleep apnea (OSA) patients who had a successful manual CPAP titration in our sleep disorders unit. The mean optimal CPAP was 9.5 +/- 2.4 cm H2O. The optimal CPAP pressure increases wit…	maybe	maybe
16816043	Do French lay people and health professionals find it acceptable to breach confidentiality to protect a patient's wife from a sexually transmitted disease?	To determine under what conditions lay people and health professionals find it acceptable for a physician to breach confidentiality to protect the wife of a patient with a sexually transmitted disease (STD). In a study in France, breaching confidentiality in 48 scenarios were accepted by 144 lay people, 10 psychologists and 7 physicians. The scenarios were all possible combinations of five factor…	maybe	maybe
16962519	Volume change of uterine myomas during pregnancy: do myomas really grow?	To estimate changes in uterine myoma volume during pregnancy. Review of departmental electronic perinatal database and medical records. Canadian Task Force Classification II-3. Obstetrical ultrasound unit in an academic tertiary care center. One hundred-seven patients diagnosed with uterine myomas during pregnancy and who had two or more obstetrical ultrasounds in different periods of pregnancy. …	no	maybe
17032327	Do supervised colorectal trainees differ from consultants in terms of quality of TME surgery?	The quality of surgical excision is held to be a major determinant of outcome following surgery for rectal cancer. Macroscopic examination of the excised mesorectum allows for reproducible assessment of the quality of surgery. We aimed to determine whether quality of excision undertaken by colorectal trainees under supervision was comparable with that performed by consultants, as measured using m…	no	no
17076091	Does obstructive sleep apnea affect aerobic fitness?	We sought to determine whether patients with obstructive sleep apnea (OSA) had an objective change in aerobic fitness during cycle ergometry compared to a normal population. The most accurate test of aerobic fitness is measurement of maximum oxygen consumption (VO2max) with cycle ergometry. We performed a retrospective cohort analysis (247 patients with OSA) of VO2max from annual cycle ergometry …	maybe	maybe
17355582	Does ambulatory process of care predict health-related quality of life outcomes for patients with chronic disease?	The validity of quality of care measurement has important implications for practicing clinicians, their patients, and all involved with health care delivery. We used empirical data from managed care patients enrolled in west coast physician organizations to test the hypothesis that observed changes in health-related quality of life across a 2.5-year window reflecting process of care.DATA SOURCES/…	yes	yes
17445978	Is renal warm ischemia over 30 minutes during laparoscopic partial nephrectomy possible?	To evaluate renal damage and impairment of renal function 1 yr after laparoscopic partial nephrectomy (LPN) with warm ischemia>30 min. From July 2004 to June 2005, 18 patients underwent LPN with warm ischemia time>30 min. Kidney damage markers (daily proteinuria and tubular enzymes) and renal function (serum creatinine, cystatin C, and creatinine clearances) were assessed on postoperative days 1 …	no	maybe
17598882	Is breast cancer prognosis inherited?	A genetic component is well established in the etiology of breast cancer. It is not well known, however, whether genetic traits also influence prognostic features of the malignant phenotype. We carried out a population-based cohort study in Sweden based on the nationwide Multi-Generation Register. Among all women with breast cancer diagnosed from 1961 to 2001, 2,787 mother-daughter pairs and 831 …	yes	yes
17621202	Does shaving the incision site increase the infection rate after spinal surgery?	A prospective randomized clinical study. To determine whether shaving the incision site before spinal surgery causes postsurgical infection. Spine surgeons usually shave the skin of the incision site immediately before surgery is performed. However, evidence from some surgical series suggests that presurgical shaving may increase the postsurgical infection rate. To our knowledge, no previously pu…	maybe	maybe
18041059	Do adjuvant aromatase inhibitors increase the cardiovascular risk in postmenopausal women with early breast cancer?	Despite the advantages from using aromatase inhibitors (AIs) compared with tamoxifen for early breast cancer, an unexpectedly greater number of grade 3 and 4 cardiovascular events (CVAE) (as defined by National Cancer Institute of Canada-Common Toxicity Criteria [version 2.0] was demonstrated. Phase 3 randomized clinical trials (RCTs) comparing AI with tamoxifen in early breast cancer were consid…	yes	yes
18158048	Histologic evaluation of the testicular remnant associated with the vanishing testes syndrome: is surgical management necessary?	There is controversy surrounding the optimal management of the testicular remnant associated with the vanishing testes syndrome. Some urologists advocate the need for surgical exploration, whereas others believe this is unnecessary. These differing opinions are based on the variable reports of viable germ cell elements found within the testicular remnants. To better understand the pathology assoc…	yes	maybe
18182265	Body diffusion-weighted MR imaging of uterine endometrial cancer: is it helpful in the detection of cancer in nonenhanced MR imaging?	In this study, the authors discussed the feasibility and value of diffusion-weighted (DW) MR imaging in the detection of uterine endometrial cancer in addition to conventional nonenhanced MR images. DW images of endometrial cancer in 23 patients were examined by using a 1.5-T MR scanner. This study investigated whether or not DW images offer additional incremental value to conventional nonenhance…	yes	yes
18274917	Prognosis of low-tone sudden deafness - does it inevitably progress to Meniere's disease?	To investigate whether low-tone SD was a precursor of Meniere's disease and whether patients with low-tone SD suffered from endolymphatic hydrops. This was a retrospective case review in the university hospital. A total of 184 patients with low-tone SD were divided into two groups with single and recurrent episodes. The progress, follow-up audiograms, and ECochG results of the patients were revie…	no	no
18284441	Expression of c-kit protooncogen in hepatitis B virus-induced chronic hepatitis, cirrhosis and hepatocellular carcinoma: has it a diagnostic role?	Paraffin-embedded tissues in Cukurova University Faculty of Medicine Department of Pathology between January 2002 and February 2006 were searched restrospectively to investigate this issue. We performed immunohistochemistry on biopsies of 125 patients with HBV infection, grouped as: mild, moderate and severe hepatitis, cirrhosis and HCC, 25 patients in each of them, using anti c-kit monoclonal an…	maybe	maybe
18307476	Upstream solutions: does the supplemental security income program reduce disability in the elderly?	The robust relationship between socioeconomic factors and health suggests that social and economic policies might substantially affect health, while other evidence suggests that medical care, the main focus of current health policy, may not be the primary determinant of population health. Income support policies are one promising avenue to improve population health. This study examines whether th…	yes	yes
18322741	Does laparoscopic surgery decrease the risk of atrial fibrillation after foregut surgery?	Atrial fibrillation, which occurs in 12% of all major foregut surgeries, can prolong hospital stay and increase morbidity. Minimally invasive techniques in foregut surgery have been suggested to cause less tissue trauma. We examined the factors associated with new-onset atrial fibrillation after foregut surgery at our institution. We retrospectively examined the records of 154 adult patients who …	yes	yes
18359123	Is it better to be big?	Swedish hospital mergers seem to stem from a conviction among policy makers that bigger hospitals lead to lower average costs and improved clinical outcomes. The effects of mergers in the form of multisited hospitals have not been systematically evaluated. The purpose of this article is to contribute to this area of knowledge by exploring responses to the merger of Blekinge Hospital. The evaluati…	no	no
18435678	Kell alloimmunization in pregnancy: associated with fetal thrombocytopenia?	Kell haemolytic disease in pregnancies has been suggested to be associated with decreased fetal platelet counts. The aim of this study was to evaluate the incidence and clinical significance of fetal thrombocytopenia in pregnancies complicated by Kell alloimmunization. In this retrospective cohort study, fetal platelet counts were performed in 42 pregnancies with severe Kell alloimmunization prio…	no	no
18540901	Transient tachypnea of the newborn (TTN): a role for polymorphisms in the beta-adrenergic receptor (ADRB) encoding genes?	DNA was collected for genotyping from 73 term newborns suffering from TTN and 55 healthy controls from a Caucasian cohort. TTN infants were more likely to be male (70% vs. 49%; p<0.05), had a lower mean birthweight (3120 +/- 450 vs. 3396 +/- 504 g; p<0.001) and gestational age (GA) (38.4 +/- 1.2 vs. 39.4 +/- 1.3 weeks; p<0.001) and were more often delivered by caesarean section (CS) (71% vs. 26%;…	yes	yes
18568239	Is the ability to perform transurethral resection of the prostate influenced by the surgeon's previous experience?	To evaluate the influence of the urologist's experience on the surgical results and complications of transurethral resection of the prostate (TURP). Sixty-seven patients undergoing transurethral resection of the prostate without the use of a video camera were randomly allocated into three groups according to the urologist's experience: a urologist having done 25 transurethral resections of the pr…	yes	yes
18568290	Is there a role for endothelin-1 in the hemodynamic changes during hemodialysis?	The etiology of hemodialysis (HD)-induced hypotension and hypertension remains speculative. There is mounting evidence that endothelin-1 (ET-1) may play a vital role in these hemodynamic changes. We examined the possible role of intradialytic changes of ET-1 in the pathogenesis of hypotension and rebound hypertension during HD. The present study included 45 patients with end-stage renal disease (…	maybe	maybe
18570208	Is severe macrosomia manifested at 11-14 weeks of gestation?	To determine the association between fetal biometry in the first or early second trimester and severe macrosomia at delivery. This case-control study included 30 term severely macrosomic neonates; 90 appropriate-for-gestational age (AGA) neonates served as controls. All pregnancies underwent nuchal translucency (NT) screening at 11-14 weeks' gestation. Pregnancies were dated by accurate last mens…	yes	maybe
18616781	Is there a relationship between homocysteine and vitiligo?	Pigmentary dilution is observed in patients with homocystinuria. Therefore, it is possible that an increase of local homocysteine (Hcy) interferes with normal melanogenesis and plays a role in the pathogenesis of vitiligo. Vitamin B12 and folic acid, levels of which are decreased in vitiligo, are important cofactors in the metabolism of Hcy. Consequently, a nutritional deficiency in either of the…	yes	yes
18667100	Do risk factors for suicidal behavior differ by affective disorder polarity?	Suicide is a leading cause of death and has been strongly associated with affective disorders. The influence of affective disorder polarity on subsequent suicide attempts or completions and any differential effect of suicide risk factors by polarity were assessed in a prospective cohort. Participants with major affective disorders in the National Institute of Mental Health (NIMH) Collaborative De…	no	maybe
18714572	Does vaginal intraepithelial neoplasia have the same evolution as cervical intraepithelial neoplasia?	Vaginal intraepithelial neoplasia is a little known disease which could be related to risk factors different from simple HPV infections. To ascertain wheter vaginal lesions have a natural history similar to cervical lesions.MATERIALS & A retrospective study to identify patients with vaginal lesions and synchronous cervical lesions through biopsy. The rate of mild cervical lesions (koilocytosis, w…	maybe	maybe
18783922	Do cytokines have any role in epilepsy?	We analyzed cytokines levels in patients with epilepsy and new onset seizure and correlated it with various parameters. After obtaining consent, serum samples from 100 patients with epilepsy or new onset seizure were prospectively collected in the immediate post-ictal phase. In 16 patients, a second sample was collected during the seizure-free period. The serum cytokine levels [TNF-alpha, IFN-gam…	yes	yes
18926458	Are octogenarians at high risk for carotid endarterectomy?	Several prospective randomized trials have proved carotid endarterectomy to be safe and effective for both symptomatic and asymptomatic patients younger than 80 years of age. Recently, carotid artery stenting (CAS) has been approved for use in selected high-risk patients. It has been proposed that being an octogenarian places patients in this high-risk category. All patients between the ages of 8…	no	no
19106867	The Main Gate Syndrome: a new format in mass-casualty victim "surge" management?	Recent suicide bombings pose the novel problem for Trauma Centers of the massive simultaneous arrival of many gravely wounded patients. We report the experience of the French-German Military Trauma Group, a Level 2 Trauma Center, in Afghanistan during the wave of suicide bombings in February 2007. Fourteen casualties were received. A first triage was carried out by the U S Army Level I group prio…	yes	maybe
19108857	Cerebromediastinal tuberculosis in a child with a probable Say-Barber-Miller syndrome: a causative link?	Tuberculosis continues to be a public health problem in emerging countries with a recent evidence of increased incidence of extrapulmonary localization in developed countries probably linked to HIV. To our knowledge the occurrence of cerebro-mediastinal tuberculosis in an immuno-competent child has not been previously described; moreover the child we describe has a probable Say-Barber-Miller synd…	yes	maybe
19142546	Does quantitative left ventricular regional wall motion change after fibrous tissue resection in endomyocardial fibrosis?	We compared left ventricular regional wall motion, the global left ventricular ejection fraction, and the New York Heart Association functional class pre- and postoperatively. Endomyocardial fibrosis is characterized by fibrous tissue deposition in the endomyocardium of the apex and/or inflow tract of one or both ventricles. Although left ventricular global systolic function is preserved, patient…	no	maybe
19237087	Are many colorectal cancers due to missed adenomas?	An unknown number of colorectal cancers could be due to missed adenomas during previous endoscopy. Data in the literature are sparse. A large cross-sectional study was done in a prospective database of all patients diagnosed with colorectal cancer. All consecutive endoscopies over a period of 15 years, in which colorectal cancer was diagnosed were included. All patients who underwent more than on…	no	maybe
19398929	Can the growth rate of a gallbladder polyp predict a neoplastic polyp?	Cholecystectomy for GB polyps that are larger than 10 mm is generally recommended because of the high probability of neoplasm. In contrast, a follow-up strategy is preferred for GB polyps smaller than 10 mm. However, there are no treatment guidelines for polyps that grow in size during the follow-up period.STUDY: We retrospectively investigated 145 patients with GB polyps who underwent at least 1…	no	no
19430778	Can magnetic resonance imaging accurately predict concordant pain provocation during provocative disc injection?	To correlate magnetic resonance (MR) image findings with pain response by provocation discography in patients with discogenic low back pain, with an emphasis on the combination analysis of a high intensity zone (HIZ) and disc contour abnormalities. Sixty-two patients (aged 17-68 years) with axial low back pain that was likely to be disc related underwent lumbar discography (178 discs tested). The…	yes	maybe
19468282	Is determination between complete and incomplete traumatic spinal cord injury clinically relevant?	Prospective multicenter longitudinal cohort study. To validate the prognostic value of the acute phase sacral sparing measurements with regard to chronic phase-independent ambulation in patients with traumatic spinal cord injury (SCI). European Multicenter Study of Human Spinal Cord Injury (EM-SCI). In 432 patients, acute phase (0-15 days) American Spinal Injury Association (ASIA)/International S…	maybe	maybe
19575104	Do foreign bodies migrate through the body towards the heart?	Fixation of foreign bodies (FB), in the mucosa, can favor its migration, giving origin to the popular saying: 'FB walk to the heart'.AIM: Describe the mechanisms involved in FB migration and how to diagnose them. From a sample of 3,000 foreign bodies, during 40 years, we analyzed four which had extra-lumen migration. We analyzed clinical, radiologic, endoscopic and ultrasound data collected at th…	no	maybe
19640728	Surgical treatment of prosthetic valve endocarditis in patients with double prostheses: is single-valve replacement safe?	Bias against operating on patients with prosthetic valve endocarditis (PVE) who have multiple prostheses may preclude the use of life-saving valve replacement. We investigated the accuracy of the preoperative diagnosis of PVE in patients with both mitral and aortic prosthesis and the safety of single-valve replacement when only one valve seemed infected. Patients with a diagnosis of active PVE wh…	yes	maybe
19694846	Does self-efficacy mediate the relationship between transformational leadership behaviours and healthcare workers' sleep quality?	Although there is evidence for the influential role of transformational leadership on health outcomes, researchers have used either attitude outcomes (e.g. job satisfaction) or softer health measures, such as general well-being. Specific measures of well-being such as sleep quality have not been used, despite its association with working conditions. A longitudinal design was used to collect data …	maybe	maybe
19836806	Should prostate specific antigen be adjusted for body mass index?	Obesity may be associated with lower prostate specific antigen through hemodilution. We examined the relationship between body mass index and prostate specific antigen by age in men without prostate cancer in a longitudinal aging study to determine whether prostate specific antigen must be adjusted for body mass index. The study population included 994 men (4,937 observations) without prostate ca…	no	maybe
20064872	Can the prognosis of polymyalgia rheumatica be predicted at disease onset?	To identify the features of PMR that may predict the duration of steroid therapy, the occurrence of relapses and the late development of GCA. Prospective cohort study of 176 patients with PMR, followed up for 5 years. Baseline factors associated with the duration of steroids therapy were identified using Cox regression. Predictors of relapse and the late development of GCA were identified using b…	yes	maybe
20084845	Biomolecular identification of allergenic pollen: a new perspective for aerobiological monitoring?	Accurate and updated information on airborne pollen in specific areas can help allergic patients. Current monitoring systems are based on a morphologic identification approach, a time-consuming method that may represent a limiting factor for sampling network enhancement. To verify the feasibility of developing a real-time polymerase chain reaction (PCR) approach, an alternative to optical analysi…	yes	yes
20187289	Prescriptions as a proxy for asthma in children: a good choice?	Stock et al. (Eur Respir J 25:47-53, 2005) recently estimated asthma prevalence in Germany using claims data on prescriptions and hospital diagnoses and found high prevalence peaks in infants. Our objective was to critically assess and discuss various aspects of identifying children with asthma using prescription data. We replicated the selection procedure of Stock et al. using data on 290,919 ch…	no	maybe
20197761	Is irritable bowel syndrome a diagnosis of exclusion?	Guidelines emphasize that irritable bowel syndrome (IBS) is not a diagnosis of exclusion and encourage clinicians to make a positive diagnosis using the Rome criteria alone. Yet many clinicians are concerned about overlooking alternative diagnoses. We measured beliefs about whether IBS is a diagnosis of exclusion, and measured testing proclivity between IBS experts and community providers. We dev…	maybe	maybe
20297950	Proof of concept study: does fenofibrate have a role in sleep apnoea syndrome?	To investigate the effect of fenofibrate on sleep apnoea indices. Proof-of-concept study comprising a placebo run-in period (1 week, 5 weeks if fibrate washout was required) and a 4-week randomized, double-blind treatment period. Thirty-four subjects (mean age 55 years, body mass index 34 kg/m 2 , fasting triglycerides 3.5 mmol/L) with diagnosed sleep apnoea syndrome not treated with continuous p…	yes	yes
20337202	Continuation of pregnancy after antenatal corticosteroid administration: opportunity for rescue?	To determine the duration of continuing pregnancy after antenatal corticosteroid (AC) administration and to evaluate the potential opportunity for rescue AC. Retrospective analysis of women at 24-32 weeks' gestation who received AC at one institution. Six hundred ninety-two women received AC. Two hundred forty-seven (35.7%) delivered at>or = 34 weeks' gestation. Three hundred twenty-one (46.4%) d…	maybe	maybe
20538207	Should temperature be monitorized during kidney allograft preservation?	It is generally considered that kidney grafts should be preserved at 4 degrees C during cold storage. However, actual temperature conditions are not known. We decided to study the temperature levels during preservation with the Biotainer storage can and Vitalpack transport pack. Temperature was monitored using the Thermobouton probe during preservation of pig kidneys, in the same conditions used …	no	no
20577124	Is leptin involved in phagocytic NADPH oxidase overactivity in obesity?	Hyperleptinemia and oxidative stress play a major role in the development of cardiovascular diseases in obesity. This study aimed to investigate whether there is a relationship between plasma levels of leptin and phagocytic nicotinamide adenine dinucleotide phosphate (NADPH) oxidase activity, and its potential relevance in the vascular remodeling in obese patients. The study was performed in 164 …	yes	yes
20629769	Is primary angioplasty an acceptable alternative to thrombolysis?	The National Infarct Angioplasty Project assessed the feasibility of establishing a comprehensive primary angioplasty service. We aimed to compare satisfaction at intervention hospitals offering angioplasty-based care and control hospitals offering thrombolysis-based care. Mixed methods, with postal survey of patients and their carers, supported by semi-structured interviews. Survey of 682 patien…	yes	yes
20736887	Is decompressive surgery effective for spinal cord sarcoidosis accompanied with compressive cervical myelopathy?	A retrospective multicenter study of series of 12 patients with spinal cord sarcoidosis who underwent surgery. To evaluate the postoperative outcomes of patients with cervical spinal cord sarcoidosis accompanied with compressive myelopathy and effect of decompressive surgery on the prognosis of sarcoidosis. Sarcoidosis is a chronic, multisystem noncaseating granulomatous disease. It is difficult …	no	no
20850631	Diagnosis and follow-up in constipated children: should we use ultrasound?	We investigated the efficacy of ultrasound in determining megarectum and fecal load and the response to treatment in constipation and tried to specify objective criteria in this study. A total of 66 cases were queried and divided into 2 groups as constipated (n = 35; mean age, 6.8 ± 2.9 years) and control (n = 31; mean age, 8.4 ± 3.8 years) according to Rome III criteria. After the clinical evalu…	yes	yes
21074975	Ultra high risk (UHR) for psychosis criteria: are there different levels of risk for transition to psychosis?	The ultra high risk (UHR) for psychosis criteria have been validated in a number of studies. However, it is not known whether particular UHR criteria (Attenuated Psychotic Symptoms (APS), Brief Limited Intermittent Psychotic Symptoms (BLIPS) or Trait vulnerability criteria), or combination of criteria, is associated with a higher risk of transition to psychosis. The current study investigated thi…	yes	yes
21123461	Are adult body circumferences associated with height?	Weight scales as height squared, which is an observation that forms the basis of body mass index (weight/height(2)). If, and how, circumferences, including waist circumference (WC) and hip circumference (HC), scale to height remains unclear, but this is an important consideration when developing normative ranges or applying WC/height and HC/height as risk indexes. The study aim was to examine the…	yes	yes
21164063	Is there a role for fondaparinux in perioperative bridging?	A possible role for fondaparinux as a bridging agent in the perioperative setting is explored. Anticoagulation guidelines provide minimal direction on the perioperative use of fondaparinux. Fondaparinux's extended half-life of 17-21 hours complicates its use as a perioperative bridging therapy. The ideal time for discontinuation before surgery is an issue, particularly in surgeries with a high bl…	no	maybe
21214884	Can 'high-risk' human papillomaviruses (HPVs) be detected in human breast milk?	Using polymerase chain reaction techniques, we evaluated the presence of HPV infection in human breast milk collected from 21 HPV-positive and 11 HPV-negative mothers. Of the 32 studied human milk specimens, no 'high-risk' HPV 16, 18, 31, 33, 35, 39, 45, 51, 52, 56, 58 or 58 DNA was detected.	no	maybe
21228436	Can teaching medical students to investigate medication errors change their attitudes towards patient safety?	The purpose of this study was to evaluate the impact of a patient-safety curriculum administered during a paediatric clerkship on medical students' attitudes towards patient safety. Medical students viewed an online video introducing them to systems-based analyses of medical errors. Faculty presented an example of a medication administration error and demonstrated use of the Learning From Defects…	yes	yes
21431987	Preoperative staging of patients with liver metastases of colorectal carcinoma. Does PET/CT really add something to multidetector CT?	This study was designed to determine prospectively whether the systematic use of PET/CT associated with conventional techniques could improve the accuracy of staging in patients with liver metastases of colorectal carcinoma. We also assessed the impact on the therapeutic strategy. Between 2006 and 2008, 97 patients who were evaluated for resection of LMCRC were prospectively enrolled. Preoperativ…	no	maybe
21481154	Improvements in survival of gynaecological cancer in the Anglia region of England: are these an effect of centralisation of care and use of multidisciplinary management?	Our hypothesis is that the adoption of Department of Health (DH) guidance has led to an improvement in outcome in gynaecological cancer survival. In 1999 the DH in England introduced the Improving Outcomes in Gynaecological Cancer guidance, advising case management by multidisciplinary teams with surgical concentration in specialist hospitals. This guidance was rapidly adopted in the East of Engl…	yes	yes
21712147	Does combining antiretroviral agents in a single dosage form enhance quality of life of HIV/AIDS patients?	Combining various antiretroviral agents into one single dosage form has been a strategy to reduce pill burden and enhance medication adherence among human immunodeficiency virus /AIDS (HIV/AIDS) patients. This is a cost-utility study from a health care system's perspective comparing coformulated fixed dose (FXD) strategy versus multiple free dose combination (FRC) in antiretroviral therapy. The M…	no	no
21726930	Is endometrial polyp formation associated with increased expression of vascular endothelial growth factor and transforming growth factor-beta1?	Endometrial polyp is a common cause of abnormal uterine bleeding, but the etiology and pathogenesis remain unclear. Vascular endothelial growth factor (VEGF) is angiogenic, related to thick walled vessels and transforming growth factor-beta1 (TGF-β1) is related to fibrotic tissue, which are characteristics of endometrial polyps. The primary objective of this study was to find out if endometrial p…	yes	yes
21789019	Do elderly cancer patients have different care needs compared with younger ones?	The increasingly older population confronts oncologists with an imposing challenge: older cancer patients have specific healthcare needs both independent of and associated with the diagnosis of cancer. The aim of the present study is to examine whether elderly versus younger cancer patients have different needs with respect to attendance, treatment and information. This is an observational and cr…	no	maybe
21845457	Outcomes of severely injured adult trauma patients in an Australian health service: does trauma center level make a difference?	Trauma centers are designated to provide systematized multidisciplinary care to injured patients. Effective trauma systems reduce patient mortality by facilitating the treatment of injured patients at appropriately resourced hospitals. Several U.S. studies report reduced mortality among patients admitted directly to a level I trauma center compared with those admitted to hospitals with less resou…	yes	yes
21889895	Will CT ordering practices change if we educate residents about the potential effects of radiation exposure?	The aim of this study was to determine if educating residents about the potential effects of radiation exposure from computed tomographic (CT) imaging alters ordering patterns. This study also explored whether referring physicians are interested in radiation education and was an initial effort to address their CT ordering behavior. Two to four months after a radiologist's lecture on the potential…	no	maybe
22012962	Marital status, living arrangement and mortality: does the association vary by gender?	Men appear to benefit more from being married than women with respect to mortality in middle age. However, there is some uncertainty about gender differences in mortality risks in older individuals, widowed, divorced and single individuals and about the impact of living arrangements. Longitudinal data with 1990 census records being linked to mortality data up to 2005 were used (Swiss National Coh…	yes	yes
22023714	Does delivery mode affect women's postpartum quality of life in rural China?	To explore the impact of delivery mode on women's postpartum quality of life in rural China and probe factors influencing postnatal quality of life. Childbirth significantly affects puerpera's physical, psychological and social domains of quality of life. Under the circumstance of increasing high caesarean section rate in rural China, the impact of delivery mode on postnatal quality of life remai…	no	maybe
22042121	Perioperative care in an animal model for training in abdominal surgery: is it necessary a preoperative fasting?	Demonstrate that the rabbit may be used in the training of surgery, in addition to present its perioperative care. Thirty two animals, with age and weight, respectively, from 3 to 5.5 months old and 3000 to 4200 grams, were undergone different periods of pre-operative fasting, exclusive intramuscular anesthesia (ketamine+xylazine), laparotomy with total gastrectomy and total splenectomy. It was d…	no	no
22236315	Is distance to provider a barrier to care for medicaid patients with breast, colorectal, or lung cancer?	Distance to provider might be an important barrier to timely diagnosis and treatment for cancer patients who qualify for Medicaid coverage. Whether driving time or driving distance is a better indicator of travel burden is also of interest. Driving distances and times from patient residence to primary care provider were calculated for 3,917 breast, colorectal (CRC) and lung cancer Medicaid patien…	no	no
22348433	Does partial expander deflation exacerbate the adverse effects of radiotherapy in two-stage breast reconstruction?	The optimum protocol for expander volume adjustment with respect to the timing and application of radiotherapy remains controversial. Eighteen New Zealand rabbits were divided into three groups. Metallic port integrated anatomic breast expanders of 250 cc were implanted on the back of each animal and controlled expansion was performed. Group I underwent radiotherapy with full expanders while in G…	yes	yes
22365295	Totally implantable venous access device placement by interventional radiologists: are prophylactic antibiotics necessary?	To determine the rate of early infection for totally implantable venous access devices (TIVADs) placed without antibiotic prophylaxis. A list of patients who underwent TIVAD placement in 2009 was obtained from the patient archiving and communication system (PACS). This list was cross-referenced to all patients who underwent TIVAD removal from January 1, 2009, through January 30, 2010, to identify…	no	no
22497340	Is horizontal semicircular canal ocular reflex influenced by otolith organs input?	To clarify whether horizontal canal ocular reflex is influenced by otolith organs input. The subjects were seven healthy humans. The right ear was stimulated using ice-water. Each subject was kept in a left-ear-down position for 20 s and then repositioned to a prone position, a right-ear-down position and a supine position with 20 s intervals. Nystagmus was analysed using three-dimensional video-…	yes	yes
22504515	Endovenous laser ablation in the treatment of small saphenous varicose veins: does site of access influence early outcomes?	The study was performed to evaluate the clinical and technical efficacy of endovenous laser ablation (EVLA) of small saphenous varicosities, particularly in relation to the site of endovenous access. Totally 59 patients with unilateral saphenopopliteal junction incompetence and small saphenous vein reflux underwent EVLA (810 nm, 14 W diode laser) with ambulatory phlebectomies. Small saphenous vei…	no	maybe
22513023	Do Indigenous Australians age prematurely?	To assess whether Indigenous Australians age prematurely compared with other Australians, as implied by Australian Government aged care policy, which uses age 50 years and over for population-based planning for Indigenous people compared with 70 years for non-indigenous people. Cross-sectional analysis of aged care assessment, hospital and health survey data comparing Indigenous and non-indigenou…	no	no
22522271	Is late-night salivary cortisol a better screening test for possible cortisol excess than standard screening tests in obese patients with Type 2 diabetes?	Forty obese patients with T2DM without clinical features of Cushing's syndrome were recruited. Plasma, urinary and salivary cortisol were measured directly by an enzyme-linked immunosorbent assay using monoclonal antibodies. The specificities of the three tests using various cutoffs were calculated and compared, employing the assumption that none of the patients had hypercortisolism. The patients…	no	maybe
22532370	Are increased carotid artery pulsatility and resistance indexes early signs of vascular abnormalities in young obese males?	To provide insight into the factors by which obesity in itself may directly lead to early arterial damage, we aimed to determine early sonographic markers of obesity-related vascular dysfunction in young obese males. Thirty-five young obese males and 23 age-matched healthy male volunteers were recruited into the study. Common carotid artery pulsatility index and resistance index were calculated f…	yes	yes
22534881	Does the radiographic transition zone correlate with the level of aganglionosis on the specimen in Hirschsprung's disease?	The correlation between radiographic transition zone on contrast enema in Hirschsprung's disease and the total length of aganglionosis is known to be inaccurate. The aim of our study was to analyse this correlation more precisely to improve preoperative planning of the corrective surgery. From 1998 to 2009, 79 patients were operated on for Hirschsprung's disease. All available preoperative contra…	no	no
22537902	Colorectal cancer with synchronous liver metastases: does global management at the same centre improve results?	Synchronous liver metastases (SLM) occur in 20% of colorectal cancers (CRC). Resection of SLM and CLC can be undertaken at different centres (separate management, SM) or at the same centre (global management, GM). Retrospective study of SLM and CRC resections carried out during 01/2000 - 12/2006 by SM or GM, using a combined or delayed strategy. Morphologic characteristics and type of CRC and SLM…	no	no
22540518	Is micro-computed tomography reliable to determine the microstructure of the maxillary alveolar bone?	To analyze the reliability of micro-computed tomography (micro-CT) to assess bone density and the microstructure of the maxillary bones at the alveolar process in human clinics by direct comparison with conventional stereologic-based histomorphometry. Analysis of osseous microstructural variables including bone volumetric density (BV/TV) of 39 biopsies from the maxillary alveolar bone was perform…	yes	yes
22644412	Hepatic arterial embolization for unresectable hepatocellular carcinomas: do technical factors affect prognosis?	To evaluate retrospectively whether technical factors of hepatic arterial embolization affect the prognosis of patients with hepatocellular carcinoma (HCC). Inclusion criteria of this study were the following: (1) patients received embolization as the initial treatment during 2003-2004, (2) Child A or B liver profile, (3) five or fewer HCCs with maximum diameter of 7 cm or smaller, and (4) no ext…	yes	yes
22680064	Can third trimester ultrasound predict the presentation of the first twin at delivery?	To determine the ability of early sonogram to predict the presentation of twin A at birth. A retrospective cohort study was conducted on all twin pregnancies evaluated at our Fetal Evaluation Unit from 2007 to 2009. Sonogram records were reviewed for the presentation of twin A at seven gestational age intervals and inpatient medical records were reviewed for the presentation of twin A at delivery…	yes	yes
22694248	Is there a model to teach and practice retroperitoneoscopic nephrectomy?	Although the retroperitoneal approach has been the preferred choice for open urological procedures, retroperitoneoscopy is not the preferred approach for laparoscopy. This study aims to develop a training model for retroperitoneoscopy and to establish an experimental learning curve. Fifteen piglets were operated on to develop a standard retroperitoneoscopic nephrectomy (RPN) training model. All p…	yes	yes
22720085	Does insulin resistance drive the association between hyperglycemia and cardiovascular risk?	Several studies have shown associations between hyperglycemia and risk of cardiovascular disease (CVD) and mortality, yet glucose-lowering treatment does little to mitigate this risk. We examined whether associations between hyperglycemia and CVD risk were explained by underlying insulin resistance. In 60 middle-aged individuals without diabetes we studied the associations of fasting plasma gluco…	yes	yes
22902073	Estimated fetal weight by ultrasound: a modifiable risk factor for cesarean delivery?	The purpose of this study was to investigate whether knowledge of ultrasound-obtained estimated fetal weight (US-EFW) is a risk factor for cesarean delivery (CD). Retrospective cohort from a single center in 2009-2010 of singleton, term live births. CD rates were compared for women with and without US-EFW within 1 month of delivery and adjusted for potential confounders. Of the 2329 women in our …	yes	maybe
23025584	Does stress increase imitation of drinking behavior?	That alcohol consumption is strongly influenced by the drinking behavior of social company has been demonstrated in observational research. However, not everyone is equally vulnerable to other people's drinking, and it is important to unravel which factors underlie these individual differences. This study focuses on the role of psychosocial stress in attempting to explain individual differences i…	no	maybe
23076787	Can increases in the cigarette tax rate be linked to cigarette retail prices?	To explain China's cigarette pricing mechanism and the role of the Chinese State Tobacco Monopoly Administration (STMA) on cigarette pricing and taxation. Published government tobacco tax documentation and statistics published by the Chinese STMA are used to analyse the interrelations among industry profits, taxes and retail price of cigarettes in China. The 2009 excise tax increase on cigarettes…	no	maybe
23149821	Should HIV-infected patients be screened for silent myocardial ischaemia using gated myocardial perfusion SPECT?	A higher prevalence of cardiovascular risk factors (CRFs) in HIV-infected patients, together with chronic infection and treatments, has resulted in an increased risk of silent myocardial ischaemia (SMI). The objective of this study was to evaluate whether myocardial SPECT should be used for screening HIV-infected patients with no clinical symptoms of coronary artery disease. The prevalence of SMI…	maybe	maybe
23177368	Does immediate breast reconstruction compromise the delivery of adjuvant chemotherapy?	Immediate breast reconstruction (IBR) provides psychological benefit to many early breast cancer patients however concerns persist regarding its potential impact on chemotherapy delivery. We investigated the association between IBR, complications and adjuvant chemotherapy delivery. Retrospective analysis of patients in an academic breast service, who underwent mastectomy, with or without reconstr…	no	maybe
23224030	Do European people with type 1 diabetes consume a high atherogenic diet?	Individuals with type 1 diabetes have a high risk of developing cardiovascular diseases, and it has been reported that they consume a high atherogenic diet. We examined how nutrient intake and adherence to current European nutritional recommendations evolved in a large cohort of European individuals with type 1 diabetes over a period of 7 years.SUBJECTS/ We analysed data from the EURODIAB Prospec…	yes	yes
23359100	Is etoricoxib effective in preventing heterotopic ossification after primary total hip arthroplasty?	Heterotopic ossification is a common complication after total hip arthroplasty. Non-steroidal anti-inflammatory drugs (NSAIDs) are known to prevent heterotopic ossifications effectively, however gastrointestinal complaints are reported frequently. In this study, we investigated whether etoricoxib, a selective cyclo-oxygenase-2 (COX-2) inhibitor that produces fewer gastrointestinal side effects, i…	yes	yes
23375036	An HIV1/2 point of care test on sputum for screening TB/HIV co-infection in Central India - Will it work?	To determine whether the OraQuick® HIV-1/2 Assay (OraSure Technologies, Inc., Bethlehem, PA, USA) in sputum is a valid tool for HIV surveillance among TB patients. A cross sectional study was carried out on sputa of patients diagnosed with tuberculosis. Sputa were tested for antibodies to HIV using OraQuick® HIV-1/2 Assay (OraSure Technologies, Inc., Bethlehem, PA, USA). The results were compared…	yes	maybe
23455575	Globulomaxillary cysts--do they really exist?	The so-called "globulomaxillary cyst", described as a fissural cyst, caused by entrapped epithelium between the nasal and maxillary process, is no longer considered for its own entity. Nevertheless, cystic lesions, which correspond to the previous image of globulomaxillary cysts, do still occur in daily practice. This raises the question to which entities pathological processes in this particular…	no	maybe
23517744	Is solitary kidney really more resistant to ischemia?	To our knowledge there are no evidence-based medicine data to date to critically judge the vulnerability of a solitary kidney to warm ischemia compared to paired kidneys. Ten dogs were exposed to open right nephrectomy to create a solitary kidney model (group 1). Ten dogs with both kidneys were considered group 2. All dogs underwent warm ischemia by open occlusion of the left renal artery for 90 …	yes	maybe
23539689	Cold preparation use in young children after FDA warnings: do concerns still exist?	To characterize the use and delivery of cough and cold medicines in children younger than 6 presenting to an inner-city pediatric emergency department (PED) following 2007 FDA warnings. A cross-sectional observational study was performed using a convenience sampling of PED patients during the fall of 2010. Caregivers were presented with 6 commonly used cough medicine preparations and were asked t…	yes	yes
23571528	Sternal skin conductance: a reasonable surrogate for hot flash measurement?	This study aims to examine the accuracy of a new sternal skin conductance (SSC) device in measuring hot flashes and to assess the acceptability of the device by women. Three small descriptive pilot studies were performed using two sequential prototypes of the SSC device developed by an engineering device company in the Midwest. The devices were worn either in a monitored setting for 24 hours or i…	no	no
23621776	Does a history of unintended pregnancy lessen the likelihood of desire for sterilization reversal?	Unintended pregnancy has been significantly associated with subsequent female sterilization. Whether women who are sterilized after experiencing an unintended pregnancy are less likely to express desire for sterilization reversal is unknown. This study used national, cross-sectional data collected by the 2006-2010 National Survey of Family Growth. The study sample included women ages 15-44 who we…	no	no
23690198	Implementation of epidural analgesia for labor: is the standard of effective analgesia reachable in all women?	Social and cultural factors combined with little information may prevent the diffusion of epidural analgesia for pain relief during childbirth. The present study was launched contemporarily to the implementation of analgesia for labor in our Department in order to perform a 2 years audit on its use. The goal is to evaluate the epidural acceptance and penetration into hospital practice by women an…	yes	no
23794696	Does the bracket-ligature combination affect the amount of orthodontic space closure over three months?	To investigate the effect of bracket-ligature combination on the amount of orthodontic space closure over three months. Randomized clinical trial with three parallel groups. A hospital orthodontic department (Chesterfield Royal Hospital, UK). Forty-five patients requiring upper first premolar extractions. Informed consent was obtained and participants were randomly allocated into one of three gro…	no	maybe
23806388	Do nomograms designed to predict biochemical recurrence (BCR) do a better job of predicting more clinically relevant prostate cancer outcomes than BCR?	To examine the ability of various postoperative nomograms to predict prostate cancer-specific mortality (PCSM) and to validate that they could predict aggressive biochemical recurrence (BCR). Prostate-specific antigen (PSA), grade, and stage are the classic triad used to predict BCR after radical prostatectomy (RP). Multiple nomograms use these to predict risk of BCR. A previous study showed that…	yes	yes
23810330	Is intraoperative neuromonitoring associated with better functional outcome in patients undergoing open TME?	Intraoperative neuromonitoring (IONM) aims to control nerve-sparing total mesorectal excision (TME) for rectal cancer in order to improve patients' functional outcome. This study was designed to compare the urogenital and anorectal functional outcome of TME with and without IONM of innervation to the bladder and the internal anal sphincter. A consecutive series of 150 patients with primary rectal…	yes	yes
23870157	Are intraoperative precursor events associated with postoperative major adverse events?	Precursor events are undesirable events that can lead to a subsequent adverse event and have been associated with postoperative mortality. The purpose of the present study was to determine whether precursor events are associated with a composite endpoint of major adverse cardiac events (MACE) (death, acute renal failure, stroke, infection) in a low- to medium-risk coronary artery bypass grafting,…	yes	yes
24014276	Optimism and survival: does an optimistic outlook predict better survival at advanced ages?	Studies examining predictors of survival among the oldest-old have primarily focused on objective measures, such as physical function and health status. Only a few studies have examined the effect of personality traits on survival, such as optimism. The aim of this study was to examine whether an optimistic outlook predicts survival among the oldest-old. The Danish 1905 Cohort Survey is a nationw…	yes	yes
24245816	Is trabecular bone related to primary stability of miniscrews?	To compare the primary stability of miniscrews inserted into bone blocks of different bone mineral densities (BMDs) with and without cortical bone, and investigate whether some trabecular properties could influence primary stability. Fifty-two bone blocks were extracted from fresh bovine pelvic bone. Four groups were created based on bone type (iliac or pubic region) and presence or absence of co…	yes	yes
24298614	Is the 7th TNM edition suitable for biological predictor in early gastric cancer?	The clinical and prognostic value of the previous node classification of TNM staging in early gastric cancer (EGC) has been less definitive. The aim was to assess the suitability of the revised node staging for prediction of clinical behavior of EGC. Between 2005 and 2008, 1,845 patients were diagnosed with EGC and underwent surgery at Severance Hospitals. Clinicopathological characteristics were…	yes	yes
24318956	Is digoxin use for cardiovascular disease associated with risk of prostate cancer?	Digoxin is a commonly used medication for heart failure and cardiac arrhythmias that has recently been suggested as a novel chemotherapeutic agent. Preclinical studies of prostate cancer (PCa) have shown anti-tumor activity with digoxin. We explore the relationship between use of digoxin and PCa risk. Data from a population-based case-control study of incident cases aged 35-74 years at PCa diagno…	yes	maybe
24336869	Can routinely collected ambulance data about assaults contribute to reduction in community violence?	The 'law of spatiotemporal concentrations of events' introduced major preventative shifts in policing communities. 'Hotspots' are at the forefront of these developments yet somewhat understudied in emergency medicine. Furthermore, little is known about interagency 'data-crossover', despite some developments through the Cardiff Model. Can police-ED interagency data-sharing be used to reduce commun…	maybe	maybe
24340838	Do ventricular arrhythmias in athletes subside over time?	Sudden death in athletes can occur during sport activities and is presumably related to ventricular arrhythmias. To investigate the long-term follow-up ofathletes with ventricular arrhythmias during an exercise test. From a database of 56,462 athletes we identified 192 athletes (35 years old who had ventricular arrhythmias during an exercise test. Ninety athletes had>or =3 ventricular premature b…	yes	yes
24622801	Does implant coating with antibacterial-loaded hydrogel reduce bacterial colonization and biofilm formation in vitro?	Implant-related infections represent one of the most severe complications in orthopaedics. A fast-resorbable, antibacterial-loaded hydrogel may reduce or prevent bacterial colonization and biofilm formation of implanted biomaterials.QUESTIONS/ We asked: (1) Is a fast-resorbable hydrogel able to deliver antibacterial compounds in vitro? (2) Can a hydrogel (alone or antibacterial-loaded) coating on…	yes	yes
24666444	Is there any evidence of a "July effect" in patients undergoing major cancer surgery?	The "July effect" refers to the phenomenon of adverse impacts on patient care arising from the changeover in medical staff that takes place during this month at academic medical centres in North America. There has been some evidence supporting the presence of the July effect, including data from surgical specialties. Uniformity of care, regardless of time of year, is required for patients undergo…	no	maybe
24922528	The association of puberty and young adolescent alcohol use: do parents have a moderating role?	To explore the extent to which parent-adolescent emotional closeness, family conflict, and parental permissiveness moderate the association of puberty and alcohol use in adolescents (aged 10-14). Cross-sectional survey of 7631 adolescents from 231 Australian schools. Measures included pubertal status, recent (30day) alcohol use, parent-adolescent emotional closeness, family conflict, parental per…	no	no
24977765	Are pediatric concussion patients compliant with discharge instructions?	Concussions are commonly diagnosed in pediatric patients presenting to the emergency department (ED). The primary objective of this study was to evaluate compliance with ED discharge instructions for concussion management. A prospective cohort study was conducted from November 2011 to November 2012 in a pediatric ED at a regional Level 1 trauma center, serving 35,000 pediatric patients per year. …	yes	yes
24995509	HIF1A as a major vascular endothelial growth factor regulator: do its polymorphisms have an association with age-related macular degeneration?	To investigate the association between age-related macular degeneration (AMD) and the polymorphisms of HIF1A, a major vascular epithelial growth factor regulator under hypoxic conditions. The associations of AMD and polymorphisms of genes CFH, SKIV2L and MYRIP were also studied. Prospective study. Eighty-seven AMD patients and 80 healthy subjects admitted to the Department of Ophthalmology at Pam…	maybe	maybe
25007420	Are there mental health differences between francophone and non-francophone populations in manitoba?	Francophones may experience poorer health due to social status, cultural differences in lifestyle and attitudes, and language barriers to health care. Our study sought to compare mental health indicators between Francophones and non-Francophones living in the province of Manitoba. Two populations were used: one from administrative datasets housed at the Manitoba Centre for Health Policy and the o…	maybe	maybe
25103647	Does government assistance improve utilization of eye care services by low-income individuals?	To examine whether government-funded, low-income vision care programs improve use of eye care services by low-income individuals in Canada. Cross-sectional survey. 27,375 white respondents to the Canadian Community Health Survey (CCHS) Healthy Aging 2008/2009. Government-funded, low-income vision care programs were reviewed. The amount of assistance provided was compared with professional fee sch…	maybe	maybe
25280365	Reporting and interpreting red blood cell morphology: is there discordance between clinical pathologists and clinicians?	Clinical pathologists (CPs) report RBC morphologic (RBC-M) changes to assist clinicians in prioritizing differential diagnoses. However, reporting is subjective, semiquantitative, and potentially biased. Reporting decisions vary among CPs, and reports may not be interpreted by clinicians as intended. The aims of this study were to survey clinicians and CPs about RBC-M terms and their clinical val…	yes	yes
25311479	The inverse equity hypothesis: does it apply to coverage of cancer screening in middle-income countries?	It is uncertain whether the inverse equity hypothesis-the idea that new health interventions are initially primarily accessed by the rich, but that inequalities narrow with diffusion to the poor-holds true for cancer screening in low and middle income countries (LMICs).This study examines the relationship between overall coverage and economic inequalities in coverage of cancer screening in four m…	yes	yes
25394614	Does timing of initial surfactant treatment make a difference in rates of chronic lung disease or mortality in premature infants?	To compare two treatment strategies in preterm infants with or at risk of respiratory distress syndrome: early surfactant administration (within one hour of birth) versus late surfactant administration, in a geographically defined population. The primary outcome was chronic lung disease (CLD) and mortality before/at 36 weeks. Secondary outcomes included: duration of mechanical ventilation and con…	maybe	maybe
25475395	Is there a correlation between androgens and sexual desire in women?	For women, the correlation between circulating androgens and sexual desire is inconclusive. Substitution with androgens at physiological levels improves sexual function in women who experience decreased sexual desire and androgen deficiency from surgical menopause, pituitary disease, and age-related decline in androgen production in the ovaries. Measuring bioactive testosterone is difficult and n…	yes	yes
25488308	Can bone thickness and inter-radicular space affect miniscrew placement in posterior mandibular sites?	The proper angle of miniscrew insertion is important for cortical anchorage, patient safety, and biomechanical control. The purposes of this study are to report the alveolar process thickness and inter-radicular space in the posterior region of the mandible, to assess the impact of different miniscrew insertion angle protocols, and to identify differences between the genders or types of malocclus…	no	maybe
25499207	Is neck pain associated with worse health-related quality of life 6 months later?	Current evidence suggests that neck pain is negatively associated with health-related quality of life (HRQoL). However, these studies are cross-sectional and do not inform the association between neck pain and future HRQoL. The purpose of this study was to investigate the association between increasing grades of neck pain severity and HRQoL 6 months later. In addition, this longitudinal study exa…	yes	yes
25503376	Does airway surgery lower serum lipid levels in obstructive sleep apnea patients?	Obstructive sleep apnea (OSA) is tightly linked to increased cardiovascular disease. Surgery is an important method to treat OSA, but its effect on serum lipid levels in OSA patients is unknown. We aimed to evaluate the effect of upper airway surgery on lipid profiles. We performed a retrospective review of 113 adult patients with OSA who underwent surgery (nasal or uvulopalatopharyngoplasty [UPP…	yes	yes
25571931	Do elderly patients call 911 when presented with clinical scenarios suggestive of acute stroke?	Among patients with acute stroke symptoms, delay in hospital admission is the main obstacle for the use of thrombolytic therapy and other interventions associated with decreased mortality and disability. The primary aim of this study was to assess whether an elderly clinical population correctly endorsed the response to call for emergency services when presented with signs and symptoms of stroke …	maybe	maybe
25588461	Can transcranial direct current stimulation be useful in differentiating unresponsive wakefulness syndrome from minimally conscious state patients?	Disorders of consciousness (DOC) diagnosis relies on the presence or absence of purposeful motor responsiveness, which characterizes the minimally conscious state (MCS) and the unresponsive wakefulness syndrome (UWS), respectively. Functional neuroimaging studies have raised the question of possible residual conscious awareness also in clinically-defined UWS patients. The aim of our study was to …	yes	maybe
25675614	Can gingival crevicular blood be relied upon for assessment of blood glucose level?	Diabetes mellitus (DM) is undiagnosed in approximately half of the patients actually suffering from the disease. In addition, the prevalence of DM is more than twice as high as in patients with periodontitis when compared to periodontally healthy subjects. Thus, a high number of patients with periodontitis may have undiagnosed DM. The purpose of the present study was to evaluate whether blood ooz…	yes	yes
25725704	Can clinical supervision sustain our workforce in the current healthcare landscape?	Clinical supervision is widely recognised as a mechanism for providing professional support, professional development and clinical governance for healthcare workers. There have been limited studies about the effectiveness of clinical supervision for allied health and minimal studies conducted within the Australian health context. The aim of the present study was to identify whether clinical super…	yes	maybe
25752912	Is the probability of prenatal diagnosis or termination of pregnancy different for fetuses with congenital anomalies conceived following assisted reproductive techniques?	To compare the probability of prenatal diagnosis (PND) and termination of pregnancy for fetal anomaly (TOPFA) between fetuses conceived by assisted reproductive techniques (ART) and spontaneously-conceived fetuses with congenital heart defects (CHD). Population-based observational study. Paris and surrounding suburbs. Fetuses with CHD in the Paris registry of congenital malformations and cohort o…	no	maybe
25756710	Can emergency physicians accurately and reliably assess acute vertigo in the emergency department?	To validate a clinical diagnostic tool, used by emergency physicians (EPs), to diagnose the central cause of patients presenting with vertigo, and to determine interrater reliability of this tool. A convenience sample of adult patients presenting to a single academic ED with isolated vertigo (i.e. vertigo without other neurological deficits) was prospectively evaluated with STANDING (SponTAneousN…	yes	yes
25779009	Bactericidal activity of 3 cutaneous/mucosal antiseptic solutions in the presence of interfering substances: Improvement of the NF EN 13727 European Standard?	There is no standard protocol for the evaluation of antiseptics used for skin and mucous membranes in the presence of interfering substances. Our objective was to suggest trial conditions adapted from the NF EN 13727 standard, for the evaluation of antiseptics used in gynecology and dermatology. Three antiseptic solutions were tested in vitro: a chlorhexidine-benzalkonium (CB) combination, a hexa…	maybe	maybe
25887165	Does Sensation Return to the Nasal Tip After Microfat Grafting?	Patients usually complain about numbness in the nasal tip after microfat injections. The present study evaluated the severity of the numbness in the nasal tip after the procedure. To address the research question, a prospective study of young women was designed and performed at the Beijing Anzhen Hospital. Time was the primary predictor variable. The nasal tip sensation, which was evaluated using…	yes	yes
26163474	Is there a connection between sublingual varices and hypertension?	Sublingual varices have earlier been related to ageing, smoking and cardiovascular disease. The aim of this study was to investigate whether sublingual varices are related to presence of hypertension. In an observational clinical study among 431 dental patients tongue status and blood pressure were documented. Digital photographs of the lateral borders of the tongue for grading of sublingual vari…	yes	yes
26370095	Are financial incentives cost-effective to support smoking cessation during pregnancy?	To investigate the cost-effectiveness of up to £400 worth of financial incentives for smoking cessation in pregnancy as an adjunct to routine health care. Cost-effectiveness analysis based on a Phase II randomized controlled trial (RCT) and a cost-utility analysis using a life-time Markov model. The RCT was undertaken in Glasgow, Scotland. The economic analysis was undertaken from the UK National…	yes	yes
26471488	Does Mammographic Density have an Impact on the Margin Re-excision Rate After Breast-Conserving Surgery?	Limited and conflicting data exist on an association between mammographic density (MD) and re-excision rates after breast-conserving surgery (BCS). Additionally, the correlation of MD with resection of unnecessary margins during initial BCS is unknown. All women with a diagnosis of breast cancer from 2003 to 2012 and enrolled in a larger study on MD were evaluated. Operative and pathology reports…	no	no
26516021	Does evidence-based practice improve patient outcomes?	Evidence-based practice (EBP) is widely promoted, but does EBP produce better patient outcomes? We report a natural experiment when part of the internal medicine service in a hospital was reorganized in 2003 to form an EBP unit, the rest of the service remaining unchanged. The units attended similar patients until 2012 permitting comparisons of outcomes and activity. We used routinely collected s…	yes	yes
26907557	Can a Novel Surgical Approach to the Temporomandibular Joint Improve Access and Reduce Complications?	This clinical study investigated whether the vascular-guided multilayer preauricular approach (VMPA) to the temporomandibular joint (TMJ) could improve access and decrease complications. This retrospective evaluation consisted of a consecutive series of patients who underwent TMJ surgeries through the VMPA from January through December 2013. Patients with a history of TMJ surgery were excluded. C…	yes	yes
27040842	Does septoplasty change the dimensions of compensatory hypertrophy of the middle turbinate?	To measure the dimensions of compensatory hypertrophy of the middle turbinate in patients with nasal septal deviation, before and after septoplasty. The mucosal and bony structures of the middle turbinate and the angle of the septum were measured using radiological analysis before septoplasty and at least one year after septoplasty. All pre- and post-operative measurements of the middle turbinate…	no	maybe
27044366	Detailed analysis of sputum and systemic inflammation in asthma phenotypes: are paucigranulocytic asthmatics really non-inflammatory?	The technique of induced sputum has allowed to subdivide asthma patients into inflammatory phenotypes according to their level of granulocyte airway infiltration. There are very few studies which looked at detailed sputum and blood cell counts in a large cohort of asthmatics divided into inflammatory phenotypes. The purpose of this study was to analyze sputum cell counts, blood leukocytes and sys…	maybe	maybe
27050489	The Prevalence of Incidentally Detected Idiopathic Misty Mesentery on Multidetector Computed Tomography: Can Obesity Be the Triggering Cause?	Misty mesentery appearance is commonly reported in daily practice, usually as a secondary finding of various pathological entities, but sometimes it is encountered as an isolated finding that cannot be attributed to any other disease entity. We aimed to assess the prevalence of cases with incidentally detected idiopathic misty mesentery on computed tomography (CT) and to summarize the pathologies…	yes	yes
27131771	Does left atrial appendage (LAA) occlusion device alter the echocardiography and electrocardiogram parameters in patients with atrial fibrillation?	The alterations of echocardiography and electrocardiogram (ECG) in patients received left atrial appendage LAA occlusion therapy are still unclear. The present study was to evaluate the influence of LAA occlusion device on echocardiography and ECG changes in patients with atrial fibrillation (AF). Seventy-three patients who had undergone Watchman, LAmbre and Lefort were enrolled in this study. Ec…	yes	yes
27217036	Neoadjuvant Imatinib in Locally Advanced Gastrointestinal stromal Tumours, Will Kit Mutation Analysis Be a Pathfinder?	Longer duration of neoadjuvant (NA) imatinib (IM) used for locally advanced (LA) gastrointestinal stromal tumours (GIST) is not based on biology of the tumour reflected by kit mutation analysis. LA or locally recurrent (LR) GIST treated with NA IM from May 2008 to March 2015 from a prospective database were included in the analysis. Archived formalin-fixed paraffin-embedded tissues (FFPE) were us…	yes	yes
27281318	Can Flexible Instruments Create Adequate Femoral Tunnel Lengths at 90° of Knee Flexion in Anterior Cruciate Ligament Reconstruction?	This study aims to study femoral tunnel lengths drilled with a flexible reamer and the distance to important lateral structures obtained by flexing the knee at various angles and by drilling the guide pins arthroscopically to resemble clinical practice. The purpose of this cadaveric study was twofold: 1. to determine whether femoral tunnel lengths of greater than 20 mm can be created with a flexi…	yes	yes
27338535	Do risk calculators accurately predict surgical site occurrences?	Current risk assessment models for surgical site occurrence (SSO) and surgical site infection (SSI) after open ventral hernia repair (VHR) have limited external validation. Our aim was to determine (1) whether existing models stratify patients into groups by risk and (2) which model best predicts the rate of SSO and SSI. Patients who underwent open VHR and were followed for at least 1 mo were inc…	no	no
27549226	Impact of MPH programs: contributing to health system strengthening in low- and middle-income countries?	The "health workforce" crisis has led to an increased interest in health professional education, including MPH programs. Recently, it was questioned whether training of mid- to higher level cadres in public health prepared graduates with competencies to strengthen health systems in low- and middle-income countries. Measuring educational impact has been notoriously difficult; therefore, innovative…	yes	yes
27643961	Major depression and alcohol use disorder in adolescence: Does comorbidity lead to poorer outcomes of depression?	Comorbid major depression (MD) and alcohol use disorder (AUD), particularly in adolescents, have been shown to be associated with poorer subsequent MD outcomes. Longitudinal data were used to model associations between a four-level classification of MD/AUD during the period 15-18 years (neither; MD-only; AUD-only; comorbid MD/AUD) and MD over the period 18-35 years. These associations were then a…	no	maybe
27757987	Does the treatment of amblyopia normalise subfoveal choroidal thickness in amblyopic children?	Recent studies have found a choroidal thickening in amblyopic eyes and suggested that there might be a relationship between the choroid and amblyopia. The present study aimed to evaluate the effect of a six-month treatment of amblyopia on choroidal thickness in anisometropic hyperopic amblyopic children. Thirty-two anisometropic hyperopic children with unilateral amblyopia were included in this p…	no	maybe
28359277	Do healthier lifestyles lead to less utilization of healthcare resources?	Governments are urged to determine methods to control the use of medical resources and curb the rise of healthcare costs. The question is, do health behaviors have an impact on the use of medical resources? This study aims to identify and understand the difference in the number of outpatient visits and health examinations based on various health behaviors and to determine whether patients seek me…	no	maybe
28707539	Visceral adipose tissue area measurement at a single level: can it represent visceral adipose tissue volume?	Measurement of visceral adipose tissue (VAT) needs to be accurate and sensitive to change for risk monitoring. The purpose of this study is to determine the CT slice location where VAT area can best reflect changes in VAT volume and body weight. 60 plain abdominal CT images from 30 males [mean age (range) 51 (41-68) years, mean body weight (range) 71.1 (101.9-50.9) kg] who underwent workplace scr…	yes	maybe
